# Supplementary material for: The effect of heatwaves on the number of visits to national parks and reserves
Source: PLoS One. 2023 Aug 9;18(8):e0289201. doi: 10.1371/journal.pone.0289201 (PMC10411752; doi:10.1371/journal.pone.0289201)
Supplement: S2 Table — (XLSX) [file pone.0289201.s002.xlsx]

## Sheet: Sheet2
Date	Site_Name	Number of visitors	Exceeded_pm10_in_Israel	Temperature	is operations
2016-01-01	Bet Alpha	15	0	13.9	0
2016-01-02	Bet Alpha	14	0	13.6	0
2016-01-03	Bet Alpha	11	0	14.8	0
2016-01-04	Bet Alpha	21	0	17.5	0
2016-01-05	Bet Alpha	13	0	19.7	0
2016-01-06	Bet Alpha	4	0	21.9	0
2016-01-07	Bet Alpha	6	0	21.6	0
2016-01-08	Bet Alpha	1	0	19.7	0
2016-01-09	Bet Alpha	16	0	19.4	0
2016-01-10	Bet Alpha	6	0	19.9	0
2016-01-11	Bet Alpha	22	0	18.6	0
2016-01-12	Bet Alpha	39	0	20.5	0
2016-01-13	Bet Alpha	3	0	20.9	0
2016-01-14	Bet Alpha	12	0	18.8	0
2016-01-15	Bet Alpha	46	0	19.1	0
2016-01-16	Bet Alpha	67	0	21	0
2016-01-17	Bet Alpha	20	0	22.7	0
2016-01-18	Bet Alpha	35	1	15.8	0
2016-01-19	Bet Alpha	9	1	15.9	0
2016-01-20	Bet Alpha	4	0	16.8	0
2016-01-21	Bet Alpha	13	0	18.3	0
2016-01-22	Bet Alpha	13	1	18.3	0
2016-01-23	Bet Alpha	26	0	14.6	0
2016-01-24	Bet Alpha	4	0	14.3	0
2016-01-26	Bet Alpha	10	0	9.8	0
2016-01-27	Bet Alpha	10	0	11.8	0
2016-01-28	Bet Alpha	83	0	12.3	0
2016-01-29	Bet Alpha	3	0	14	0
2016-01-30	Bet Alpha	21	0	16.4	0
2016-01-31	Bet Alpha	15	0	18	0
2016-02-01	Bet Alpha	87	0	17.8	0
2016-02-02	Bet Alpha	74	0	18.9	0
2016-02-03	Bet Alpha	105	0	20.9	0
2016-02-04	Bet Alpha	8	0	24.7	0
2016-02-05	Bet Alpha	7	0	24.9	0
2016-02-06	Bet Alpha	37	0	17.7	0
2016-02-07	Bet Alpha	5	0	14.4	0
2016-02-08	Bet Alpha	60	0	13.9	0
2016-02-09	Bet Alpha	9	0	19.1	0
2016-02-10	Bet Alpha	179	0	18.1	0
2016-02-11	Bet Alpha	18	0	18.2	0
2016-02-12	Bet Alpha	12	0	19.8	0
2016-02-13	Bet Alpha	35	0	21.7	0
2016-02-14	Bet Alpha	6	0	22.4	0
2016-02-15	Bet Alpha	102	0	28.1	0
2016-02-16	Bet Alpha	114	0	28.8	0
2016-02-17	Bet Alpha	17	0	28.8	0
2016-02-18	Bet Alpha	43	0	30.5	0
2016-02-19	Bet Alpha	20	0	28.8	0
2016-02-20	Bet Alpha	34	0	21.1	0
2016-02-21	Bet Alpha	28	0	19.2	0
2016-02-22	Bet Alpha	7	0	16.7	0
2016-02-23	Bet Alpha	36	0	19	0
2016-02-24	Bet Alpha	83	0	20.6	0
2016-02-25	Bet Alpha	14	0	24.3	0
2016-02-26	Bet Alpha	18	0	23	0
2016-02-27	Bet Alpha	52	0	20.9	0
2016-02-28	Bet Alpha	9	0	21.8	0
2016-02-29	Bet Alpha	8	0	28.8	0
2016-03-01	Bet Alpha	179	0	30.4	0
2016-03-02	Bet Alpha	41	0	30.1	0
2016-03-03	Bet Alpha	96	0	22.9	0
2016-03-04	Bet Alpha	26	0	21.4	0
2016-03-05	Bet Alpha	103	0	24.2	0
2016-03-06	Bet Alpha	60	0	20.7	0
2016-03-07	Bet Alpha	20	0	24.6	0
2016-03-08	Bet Alpha	59	0	23.1	0
2016-03-09	Bet Alpha	218	0	31.3	0
2016-03-10	Bet Alpha	5	0	22.8	0
2016-03-11	Bet Alpha	12	1	22.2	0
2016-03-12	Bet Alpha	96	0	23.2	0
2016-03-13	Bet Alpha	16	1	29.6	0
2016-03-14	Bet Alpha	108	1	24.1	0
2016-03-15	Bet Alpha	216	1	20.2	0
2016-03-16	Bet Alpha	96	0	20.3	0
2016-03-17	Bet Alpha	8	0	19.2	0
2016-03-18	Bet Alpha	35	0	19.9	0
2016-03-19	Bet Alpha	55	0	27.5	0
2016-03-20	Bet Alpha	39	0	20.6	0
2016-03-21	Bet Alpha	24	0	20.1	0
2016-03-22	Bet Alpha	58	0	20.7	0
2016-03-23	Bet Alpha	19	0	29.2	0
2016-03-24	Bet Alpha	25	0	32.1	0
2016-03-25	Bet Alpha	45	1	26.5	0
2016-03-26	Bet Alpha	50	0	26	0
2016-03-27	Bet Alpha	196	0	20.7	0
2016-03-28	Bet Alpha	172	0	19.3	0
2016-03-29	Bet Alpha	97	0	20	0
2016-03-30	Bet Alpha	52	0	20.1	0
2016-03-31	Bet Alpha	100	0	21.5	0
2016-04-01	Bet Alpha	55	0	27.7	0
2016-04-02	Bet Alpha	138	0	28.9	0
2016-04-03	Bet Alpha	55	0	26.8	0
2016-04-04	Bet Alpha	97	0	24.2	0
2016-04-05	Bet Alpha	227	0	28.8	0
2016-04-06	Bet Alpha	132	0	24.5	0
2016-04-07	Bet Alpha	52	0	25.2	0
2016-04-08	Bet Alpha	49	0	32.8	0
2016-04-09	Bet Alpha	10	0	36	0
2016-04-10	Bet Alpha	235	0	30.3	0
2016-04-11	Bet Alpha	14	0	24	0
2016-04-12	Bet Alpha	160	0	21.4	0
2016-04-13	Bet Alpha	65	0	21.2	0
2016-04-14	Bet Alpha	9	0	23.3	0
2016-04-15	Bet Alpha	38	0	25	0
2016-04-16	Bet Alpha	47	0	28.2	0
2016-04-17	Bet Alpha	23	0	28.5	0
2016-04-18	Bet Alpha	12	0	24.5	0
2016-04-19	Bet Alpha	51	0	30.2	0
2016-04-20	Bet Alpha	17	0	34.5	0
2016-04-21	Bet Alpha	10	0	30.4	0
2016-04-22	Bet Alpha	3	0	28.6	0
2016-04-23	Bet Alpha	18	0	26.8	0
2016-04-24	Bet Alpha	60	0	32	0
2016-04-25	Bet Alpha	245	0	29.9	0
2016-04-26	Bet Alpha	127	0	39.4	0
2016-04-27	Bet Alpha	208	0	29.2	0
2016-04-28	Bet Alpha	60	0	23.4	0
2016-04-29	Bet Alpha	27	0	24.1	0
2016-04-30	Bet Alpha	19	0	28	0
2016-05-01	Bet Alpha	45	0	34.3	0
2016-05-02	Bet Alpha	5	0	27.5	0
2016-05-03	Bet Alpha	6	0	31.2	0
2016-05-04	Bet Alpha	33	0	26.3	0
2016-05-05	Bet Alpha	13	0	26.9	0
2016-05-06	Bet Alpha	30	0	24.8	0
2016-05-07	Bet Alpha	53	0	24.5	0
2016-05-08	Bet Alpha	13	0	24.1	0
2016-05-09	Bet Alpha	2	0	26.7	0
2016-05-10	Bet Alpha	18	0	25.3	0
2016-05-11	Bet Alpha	10	0	26.2	0
2016-05-12	Bet Alpha	2	0	26.7	0
2016-05-13	Bet Alpha	4	0	30.2	0
2016-05-14	Bet Alpha	49	1	37.5	0
2016-05-15	Bet Alpha	115	1	40.6	0
2016-05-16	Bet Alpha	201	0	38.2	0
2016-05-17	Bet Alpha	55	0	28.5	0
2016-05-18	Bet Alpha	9	0	26	0
2016-05-19	Bet Alpha	3	0	25.8	0
2016-05-20	Bet Alpha	23	0	25.6	0
2016-05-21	Bet Alpha	100	0	26.3	0
2016-05-22	Bet Alpha	190	0	36.1	0
2016-05-23	Bet Alpha	76	0	26	0
2016-05-24	Bet Alpha	44	0	25.7	0
2016-05-25	Bet Alpha	9	0	26.8	0
2016-05-26	Bet Alpha	15	0	36	0
2016-05-27	Bet Alpha	36	0	26.1	0
2016-05-28	Bet Alpha	126	0	26.2	0
2016-05-29	Bet Alpha	108	0	26.1	0
2016-05-30	Bet Alpha	24	0	27	0
2016-05-31	Bet Alpha	23	0	28.9	0
2016-06-01	Bet Alpha	21	0	32.3	0
2016-06-02	Bet Alpha	66	0	30.7	0
2016-06-03	Bet Alpha	3	0	36.6	0
2016-06-04	Bet Alpha	14	0	40.2	0
2016-06-05	Bet Alpha	47	0	33.6	0
2016-06-06	Bet Alpha	8	0	29.7	0
2016-06-07	Bet Alpha	11	0	33.5	0
2016-06-08	Bet Alpha	6	0	33.7	0
2016-06-09	Bet Alpha	50	0	28.6	0
2016-06-10	Bet Alpha	20	0	28.2	0
2016-06-11	Bet Alpha	35	0	27.6	0
2016-06-12	Bet Alpha	49	0	28.9	0
2016-06-13	Bet Alpha	12	0	34.1	0
2016-06-14	Bet Alpha	77	0	35.9	0
2016-06-15	Bet Alpha	76	0	34.7	0
2016-06-16	Bet Alpha	138	0	28.7	0
2016-06-17	Bet Alpha	32	0	29.2	0
2016-06-18	Bet Alpha	47	0	30.6	0
2016-06-19	Bet Alpha	5	0	32.6	0
2016-06-20	Bet Alpha	9	0	34.5	0
2016-06-21	Bet Alpha	13	0	33.8	0
2016-06-22	Bet Alpha	179	0	32	0
2016-06-23	Bet Alpha	20	0	32.1	0
2016-06-24	Bet Alpha	7	0	31.8	0
2016-06-25	Bet Alpha	24	0	33.2	0
2016-06-26	Bet Alpha	176	0	32.5	0
2016-06-27	Bet Alpha	79	0	31.4	0
2016-06-28	Bet Alpha	10	0	31.3	0
2016-06-29	Bet Alpha	3	0	31.8	0
2016-06-30	Bet Alpha	6	0	31.7	0
2016-07-01	Bet Alpha	20	0	31.4	0
2016-07-02	Bet Alpha	11	0	31.2	0
2016-07-03	Bet Alpha	26	0	31.8	0
2016-07-04	Bet Alpha	22	0	31.7	0
2016-07-05	Bet Alpha	27	0	31.9	0
2016-07-06	Bet Alpha	4	0	32.3	0
2016-07-07	Bet Alpha	23	0	33.1	0
2016-07-08	Bet Alpha	20	0	31.6	0
2016-07-09	Bet Alpha	12	0	31.7	0
2016-07-10	Bet Alpha	29	0	31.9	0
2016-07-11	Bet Alpha	47	0	32.2	0
2016-07-12	Bet Alpha	12	0	32.4	0
2016-07-13	Bet Alpha	38	0	32.4	0
2016-07-14	Bet Alpha	6	0	32.5	0
2016-07-15	Bet Alpha	34	0	32	0
2016-07-16	Bet Alpha	21	0	31.9	0
2016-07-17	Bet Alpha	75	0	31.9	0
2016-07-18	Bet Alpha	11	0	31.8	0
2016-07-19	Bet Alpha	18	0	31.3	0
2016-07-20	Bet Alpha	16	0	32.4	0
2016-07-21	Bet Alpha	8	0	32.7	0
2016-07-22	Bet Alpha	6	0	31.9	0
2016-07-23	Bet Alpha	16	0	31.5	0
2016-07-24	Bet Alpha	19	0	31.7	0
2016-07-25	Bet Alpha	12	0	32.6	0
2016-07-26	Bet Alpha	35	0	33.2	0
2016-07-27	Bet Alpha	15	0	32.3	0
2016-07-28	Bet Alpha	28	0	31.9	0
2016-07-29	Bet Alpha	22	0	31.7	0
2016-07-30	Bet Alpha	10	0	32.4	0
2016-07-31	Bet Alpha	12	0	32.5	0
2016-08-01	Bet Alpha	19	1	32.5	0
2016-08-02	Bet Alpha	18	0	33.2	0
2016-08-03	Bet Alpha	20	0	32.9	0
2016-08-04	Bet Alpha	14	0	32.7	0
2016-08-05	Bet Alpha	25	0	33	0
2016-08-06	Bet Alpha	21	0	32.3	0
2016-08-07	Bet Alpha	18	0	32.6	0
2016-08-08	Bet Alpha	9	0	32.6	0
2016-08-09	Bet Alpha	14	0	32.6	0
2016-08-10	Bet Alpha	3	0	33	0
2016-08-11	Bet Alpha	55	0	32.6	0
2016-08-12	Bet Alpha	20	0	32.6	0
2016-08-13	Bet Alpha	37	0	32.4	0
2016-08-14	Bet Alpha	16	0	33	0
2016-08-15	Bet Alpha	56	0	32.3	0
2016-08-16	Bet Alpha	50	0	31.7	0
2016-08-17	Bet Alpha	39	0	32.1	0
2016-08-18	Bet Alpha	16	0	32.3	0
2016-08-19	Bet Alpha	24	0	32.2	0
2016-08-20	Bet Alpha	17	0	32	0
2016-08-21	Bet Alpha	39	0	32.4	0
2016-08-22	Bet Alpha	58	0	32.2	0
2016-08-23	Bet Alpha	68	0	32	0
2016-08-24	Bet Alpha	54	0	32.3	0
2016-08-25	Bet Alpha	53	0	32.3	0
2016-08-26	Bet Alpha	37	0	32	0
2016-08-27	Bet Alpha	4	0	32.1	0
2016-08-28	Bet Alpha	34	0	32.2	0
2016-08-29	Bet Alpha	10	0	31.4	0
2016-08-30	Bet Alpha	24	0	31.1	0
2016-08-31	Bet Alpha	6	0	31.9	0
2016-10-02	Bet Alpha	1	0	37.1	0
2016-10-03	Bet Alpha	38	0	34.4	0
2016-10-04	Bet Alpha	31	1	30.9	0
2016-10-05	Bet Alpha	3	0	30	0
2016-10-06	Bet Alpha	55	0	29.4	0
2016-10-07	Bet Alpha	7	0	29.2	0
2016-10-08	Bet Alpha	35	0	29.1	0
2016-10-09	Bet Alpha	7	0	29	0
2016-10-10	Bet Alpha	7	0	30.1	0
2016-10-11	Bet Alpha	3	0	28.9	0
2016-10-13	Bet Alpha	9	0	32.3	0
2016-10-14	Bet Alpha	8	0	31.7	0
2016-10-15	Bet Alpha	82	0	28.9	0
2016-10-16	Bet Alpha	17	0	31.5	0
2016-10-17	Bet Alpha	83	0	29	0
2016-10-18	Bet Alpha	212	0	28.7	0
2016-10-19	Bet Alpha	122	0	28.6	0
2016-10-20	Bet Alpha	123	0	28.3	0
2016-10-21	Bet Alpha	31	0	28.1	0
2016-10-22	Bet Alpha	126	0	28.1	0
2016-10-23	Bet Alpha	36	0	27.9	0
2016-10-24	Bet Alpha	31	0	28.1	0
2016-10-25	Bet Alpha	38	0	28.4	0
2016-10-26	Bet Alpha	11	0	29.5	0
2016-10-27	Bet Alpha	55	0	32.3	0
2016-10-28	Bet Alpha	20	0	30.7	0
2016-10-29	Bet Alpha	90	0	28.7	0
2016-10-30	Bet Alpha	8	0	28.3	0
2016-10-31	Bet Alpha	62	0	28.4	0
2016-11-01	Bet Alpha	20	0	25.8	0
2016-11-02	Bet Alpha	18	0	24.8	0
2016-11-03	Bet Alpha	197	0	28	0
2016-11-04	Bet Alpha	28	0	25.4	0
2016-11-05	Bet Alpha	47	0	24.9	0
2016-11-06	Bet Alpha	19	0	25.9	0
2016-11-07	Bet Alpha	4	0	25.6	0
2016-11-08	Bet Alpha	126	0	26.2	0
2016-11-09	Bet Alpha	70	0	30.1	0
2016-11-10	Bet Alpha	8	0	30.7	0
2016-11-11	Bet Alpha	74	0	26.4	0
2016-11-12	Bet Alpha	25	0	27.2	0
2016-11-13	Bet Alpha	7	0	25.4	0
2016-11-14	Bet Alpha	14	0	25.6	0
2016-11-15	Bet Alpha	84	0	25.2	0
2016-11-16	Bet Alpha	5	0	24.4	0
2016-11-17	Bet Alpha	7	0	24.1	0
2016-11-18	Bet Alpha	97	0	27.7	0
2016-11-19	Bet Alpha	43	1	26.2	0
2016-11-20	Bet Alpha	59	1	29.2	0
2016-11-21	Bet Alpha	18	0	28.2	0
2016-11-22	Bet Alpha	36	1	27	0
2016-11-23	Bet Alpha	15	1	23.3	0
2016-11-24	Bet Alpha	127	1	21.6	0
2016-11-25	Bet Alpha	54	1	20.1	0
2016-11-26	Bet Alpha	17	0	22.2	0
2016-11-27	Bet Alpha	6	1	25.5	0
2016-11-28	Bet Alpha	113	1	25.9	0
2016-11-29	Bet Alpha	11	0	24.5	0
2016-11-30	Bet Alpha	9	0	23.5	0
2016-12-02	Bet Alpha	22	0	16.8	0
2016-12-03	Bet Alpha	48	0	19.9	0
2016-12-04	Bet Alpha	5	0	21.8	0
2016-12-05	Bet Alpha	7	0	20.6	0
2016-12-06	Bet Alpha	65	0	21.6	0
2016-12-07	Bet Alpha	25	0	21.7	0
2016-12-08	Bet Alpha	25	0	21.2	0
2016-12-09	Bet Alpha	8	0	18	0
2016-12-10	Bet Alpha	31	0	19.1	0
2016-12-11	Bet Alpha	5	0	20.8	0
2016-12-12	Bet Alpha	49	0	21.7	0
2016-12-13	Bet Alpha	8	0	20.2	0
2016-12-14	Bet Alpha	7	0	19.3	0
2016-12-15	Bet Alpha	2	0	16.5	0
2016-12-16	Bet Alpha	2	0	14.1	0
2016-12-17	Bet Alpha	14	0	18.8	0
2016-12-18	Bet Alpha	6	0	17.2	0
2016-12-19	Bet Alpha	119	0	18	0
2016-12-20	Bet Alpha	26	0	15	0
2016-12-21	Bet Alpha	89	0	17.5	0
2016-12-22	Bet Alpha	21	0	18.7	0
2016-12-23	Bet Alpha	12	0	18.9	0
2016-12-24	Bet Alpha	82	0	16.1	0
2016-12-25	Bet Alpha	9	0	15.3	0
2016-12-26	Bet Alpha	46	0	17.4	0
2016-12-27	Bet Alpha	82	0	13.4	0
2016-12-28	Bet Alpha	35	0	15.7	0
2016-12-29	Bet Alpha	43	0	17.6	0
2016-12-30	Bet Alpha	28	0	17.4	0
2016-12-31	Bet Alpha	41	0	15.7	0
2017-01-01	Bet Alpha	20	0	17.4	0
2017-01-02	Bet Alpha	21	0	16.1	0
2017-01-03	Bet Alpha	130	1	16.6	0
2017-01-04	Bet Alpha	11	0	16.9	0
2017-01-05	Bet Alpha	10	0	19.3	0
2017-01-06	Bet Alpha	8	0	21.8	0
2017-01-07	Bet Alpha	40	0	17.6	0
2017-01-08	Bet Alpha	4	0	15.3	0
2017-01-10	Bet Alpha	41	0	18.2	0
2017-01-11	Bet Alpha	45	0	17.9	0
2017-01-12	Bet Alpha	84	0	18.5	0
2017-01-14	Bet Alpha	75	0	15.3	0
2017-01-15	Bet Alpha	10	0	17.8	0
2017-01-17	Bet Alpha	11	0	21.3	0
2017-01-18	Bet Alpha	2	0	20.3	0
2017-01-19	Bet Alpha	41	0	18.9	0
2017-01-20	Bet Alpha	2	0	18.6	0
2017-01-21	Bet Alpha	31	0	18.5	0
2017-01-22	Bet Alpha	6	0	17.7	0
2017-01-23	Bet Alpha	4	0	20	0
2017-01-24	Bet Alpha	13	0	23	0
2017-01-26	Bet Alpha	2	0	18.2	0
2017-01-27	Bet Alpha	8	0	16.7	0
2017-01-28	Bet Alpha	42	0	12.7	0
2017-01-29	Bet Alpha	24	0	13.9	0
2017-01-30	Bet Alpha	49	0	16.1	0
2017-01-31	Bet Alpha	38	0	16.3	0
2017-02-01	Bet Alpha	10	0	13.2	0
2017-02-02	Bet Alpha	19	0	14.7	0
2017-02-03	Bet Alpha	3	0	16.2	0
2017-02-04	Bet Alpha	31	0	18	0
2017-02-05	Bet Alpha	8	0	19.3	0
2017-02-06	Bet Alpha	2	0	18.7	0
2017-02-07	Bet Alpha	15	0	24.8	0
2017-02-08	Bet Alpha	12	0	22.5	0
2017-02-09	Bet Alpha	9	0	19.5	0
2017-02-10	Bet Alpha	11	0	22	0
2017-02-11	Bet Alpha	43	0	19.4	0
2017-02-12	Bet Alpha	23	0	16.4	0
2017-02-13	Bet Alpha	10	0	16.5	0
2017-02-14	Bet Alpha	15	0	14.2	0
2017-02-15	Bet Alpha	42	0	13.9	0
2017-02-16	Bet Alpha	12	0	11.3	0
2017-02-17	Bet Alpha	111	0	14.5	0
2017-02-18	Bet Alpha	62	0	16.3	0
2017-02-19	Bet Alpha	9	0	19.9	0
2017-02-20	Bet Alpha	4	0	18.7	0
2017-02-21	Bet Alpha	3	0	18.2	0
2017-02-22	Bet Alpha	42	0	16.4	0
2017-02-23	Bet Alpha	86	0	18.8	0
2017-02-24	Bet Alpha	2	0	19.6	0
2017-02-25	Bet Alpha	44	0	22.5	0
2017-02-26	Bet Alpha	65	0	22	0
2017-02-27	Bet Alpha	82	0	21.8	0
2017-02-28	Bet Alpha	20	0	25.1	0
2017-03-01	Bet Alpha	119	0	22	0
2017-03-02	Bet Alpha	12	0	20.1	0
2017-03-03	Bet Alpha	18	0	18.3	0
2017-03-04	Bet Alpha	30	0	20.2	0
2017-03-05	Bet Alpha	11	0	19.9	0
2017-03-06	Bet Alpha	36	0	25.5	0
2017-03-07	Bet Alpha	62	0	20.7	0
2017-03-08	Bet Alpha	9	0	22.7	0
2017-03-09	Bet Alpha	4	0	30.6	0
2017-03-10	Bet Alpha	13	0	23.6	0
2017-03-11	Bet Alpha	46	0	20.6	0
2017-03-12	Bet Alpha	39	0	25.9	0
2017-03-13	Bet Alpha	17	0	19.6	0
2017-03-14	Bet Alpha	210	0	19.3	0
2017-03-15	Bet Alpha	68	0	19.6	0
2017-03-16	Bet Alpha	39	0	18.9	0
2017-03-17	Bet Alpha	20	0	20.1	0
2017-03-18	Bet Alpha	105	0	23.5	0
2017-03-19	Bet Alpha	53	0	18.9	0
2017-03-20	Bet Alpha	62	0	19.4	0
2017-03-21	Bet Alpha	63	0	21	0
2017-03-22	Bet Alpha	81	0	22.7	0
2017-03-23	Bet Alpha	102	0	21.8	0
2017-03-24	Bet Alpha	71	0	20.5	0
2017-03-25	Bet Alpha	72	0	20.8	0
2017-03-26	Bet Alpha	9	0	22	0
2017-03-27	Bet Alpha	61	0	21	0
2017-03-28	Bet Alpha	84	0	21.3	0
2017-03-29	Bet Alpha	10	0	25.2	0
2017-03-30	Bet Alpha	167	0	29.7	0
2017-03-31	Bet Alpha	8	0	25	0
2017-04-01	Bet Alpha	91	0	21.2	0
2017-04-02	Bet Alpha	76	0	19.7	0
2017-04-03	Bet Alpha	73	0	21.1	0
2017-04-04	Bet Alpha	38	0	28.5	0
2017-04-05	Bet Alpha	33	0	33.7	0
2017-04-06	Bet Alpha	21	0	31.5	0
2017-04-07	Bet Alpha	36	0	22.4	0
2017-04-08	Bet Alpha	104	0	23	0
2017-04-09	Bet Alpha	26	0	21.8	0
2017-04-10	Bet Alpha	12	0	23.2	0
2017-04-11	Bet Alpha	34	0	25.6	0
2017-04-12	Bet Alpha	183	0	31	0
2017-04-13	Bet Alpha	105	0	28.3	0
2017-04-14	Bet Alpha	104	0	21.7	0
2017-04-15	Bet Alpha	145	0	22.2	0
2017-04-16	Bet Alpha	119	0	22.5	0
2017-04-17	Bet Alpha	65	0	23.8	0
2017-04-18	Bet Alpha	14	0	27.8	0
2017-04-19	Bet Alpha	2	0	24.8	0
2017-04-20	Bet Alpha	58	0	25.9	0
2017-04-21	Bet Alpha	50	0	34.4	0
2017-04-22	Bet Alpha	14	0	37.5	0
2017-04-23	Bet Alpha	16	0	26.3	0
2017-04-24	Bet Alpha	65	0	21.5	0
2017-04-25	Bet Alpha	207	0	22.6	0
2017-04-27	Bet Alpha	12	0	24.7	0
2017-04-28	Bet Alpha	13	0	25	0
2017-04-29	Bet Alpha	93	0	25.8	0
2017-04-30	Bet Alpha	11	0	26.5	0
2017-05-01	Bet Alpha	22	0	30.5	0
2017-05-02	Bet Alpha	93	0	24.8	0
2017-05-03	Bet Alpha	8	0	24.5	0
2017-05-04	Bet Alpha	70	0	24.5	0
2017-05-05	Bet Alpha	20	0	24.1	0
2017-05-06	Bet Alpha	89	0	24.6	0
2017-05-07	Bet Alpha	52	0	26.7	0
2017-05-08	Bet Alpha	53	0	30.2	0
2017-05-09	Bet Alpha	118	0	38.3	0
2017-05-10	Bet Alpha	315	0	36.1	0
2017-05-11	Bet Alpha	66	0	27.4	0
2017-05-12	Bet Alpha	45	0	25.4	0
2017-05-13	Bet Alpha	33	0	27.4	0
2017-05-14	Bet Alpha	6	0	29.9	0
2017-05-15	Bet Alpha	36	0	30.7	0
2017-05-16	Bet Alpha	33	0	28.6	0
2017-05-17	Bet Alpha	3	0	27.9	0
2017-05-18	Bet Alpha	18	0	31.6	0
2017-05-19	Bet Alpha	14	0	27.2	0
2017-05-20	Bet Alpha	74	0	25.5	0
2017-05-22	Bet Alpha	3	0	31.8	0
2017-05-23	Bet Alpha	7	0	25.8	0
2017-05-24	Bet Alpha	51	0	26.5	0
2017-05-25	Bet Alpha	198	0	26.2	0
2017-05-26	Bet Alpha	27	0	26	0
2017-05-27	Bet Alpha	23	0	35.8	0
2017-05-28	Bet Alpha	8	0	29.5	0
2017-05-29	Bet Alpha	28	0	30.8	0
2017-05-30	Bet Alpha	50	0	31.3	0
2017-05-31	Bet Alpha	43	0	29.4	0
2017-06-01	Bet Alpha	41	0	26.5	0
2017-06-02	Bet Alpha	61	0	27.4	0
2017-06-03	Bet Alpha	53	0	28.5	0
2017-06-04	Bet Alpha	35	0	28.9	0
2017-06-05	Bet Alpha	5	0	29.2	0
2017-06-06	Bet Alpha	22	0	30.4	0
2017-06-07	Bet Alpha	45	0	31.8	0
2017-06-08	Bet Alpha	29	0	31.9	0
2017-06-09	Bet Alpha	14	0	32.5	0
2017-06-10	Bet Alpha	22	0	28.8	0
2017-06-11	Bet Alpha	11	0	28.4	0
2017-06-12	Bet Alpha	4	0	28.5	0
2017-06-13	Bet Alpha	12	0	28.8	0
2017-06-14	Bet Alpha	129	0	30.7	0
2017-06-15	Bet Alpha	166	0	28.8	0
2017-06-16	Bet Alpha	19	0	29.3	0
2017-06-17	Bet Alpha	83	0	30.4	0
2017-06-18	Bet Alpha	11	0	30.8	0
2017-06-19	Bet Alpha	57	0	31.1	0
2017-06-21	Bet Alpha	39	0	29.1	0
2017-06-22	Bet Alpha	10	0	29.2	0
2017-06-23	Bet Alpha	174	0	29.6	0
2017-06-24	Bet Alpha	18	0	29.9	0
2017-06-25	Bet Alpha	62	0	31	0
2017-06-26	Bet Alpha	62	0	31.4	0
2017-06-27	Bet Alpha	16	0	31.3	0
2017-06-28	Bet Alpha	20	0	32.7	0
2017-06-29	Bet Alpha	25	0	31	0
2017-06-30	Bet Alpha	31	0	31.3	0
2017-07-01	Bet Alpha	15	0	33.5	0
2017-07-02	Bet Alpha	14	0	36.1	0
2017-07-03	Bet Alpha	2	0	35.7	0
2017-07-04	Bet Alpha	31	0	34.5	0
2017-07-05	Bet Alpha	16	0	31.9	0
2017-07-06	Bet Alpha	26	0	30.9	0
2017-07-07	Bet Alpha	5	0	31.4	0
2017-07-08	Bet Alpha	4	0	31.7	0
2017-07-09	Bet Alpha	4	0	32.9	0
2017-07-10	Bet Alpha	2	0	32.9	0
2017-07-11	Bet Alpha	15	0	33.6	0
2017-07-12	Bet Alpha	5	0	32.7	0
2017-07-13	Bet Alpha	8	0	32.6	0
2017-07-14	Bet Alpha	2	0	33.1	0
2017-07-15	Bet Alpha	10	0	33.7	0
2017-07-16	Bet Alpha	69	0	35.8	0
2017-07-17	Bet Alpha	16	0	33.2	0
2017-07-18	Bet Alpha	45	0	32	0
2017-07-19	Bet Alpha	6	0	32.7	0
2017-07-20	Bet Alpha	5	0	31.5	0
2017-07-21	Bet Alpha	28	0	32.1	0
2017-07-22	Bet Alpha	3	0	32.1	0
2017-07-23	Bet Alpha	25	0	32.1	0
2017-07-24	Bet Alpha	16	0	32.2	0
2017-07-25	Bet Alpha	6	0	32.9	0
2017-07-26	Bet Alpha	16	0	33.9	0
2017-07-27	Bet Alpha	10	0	33.8	0
2017-07-28	Bet Alpha	16	0	33.4	0
2017-07-29	Bet Alpha	11	0	32.2	0
2017-07-30	Bet Alpha	11	0	31.9	0
2017-07-31	Bet Alpha	11	0	32.3	0
2017-08-01	Bet Alpha	14	0	33.4	0
2017-08-02	Bet Alpha	45	0	33.4	0
2017-08-03	Bet Alpha	19	0	32.2	0
2017-08-04	Bet Alpha	18	0	32.3	0
2017-08-05	Bet Alpha	48	0	32.4	0
2017-08-06	Bet Alpha	92	0	32.7	0
2017-08-07	Bet Alpha	40	0	32.9	0
2017-08-08	Bet Alpha	39	0	32.6	0
2017-08-09	Bet Alpha	111	0	32.7	0
2017-08-10	Bet Alpha	43	0	32.8	0
2017-08-11	Bet Alpha	60	0	33	0
2017-08-12	Bet Alpha	31	0	33.1	0
2017-08-13	Bet Alpha	55	0	33.5	0
2017-08-14	Bet Alpha	76	0	33.3	0
2017-08-15	Bet Alpha	32	0	32.7	0
2017-08-16	Bet Alpha	33	0	32.6	0
2017-08-17	Bet Alpha	29	0	33.3	0
2017-08-18	Bet Alpha	17	0	32.8	0
2017-08-19	Bet Alpha	23	0	33.3	0
2017-08-20	Bet Alpha	32	0	33.5	0
2017-08-21	Bet Alpha	37	0	32.3	0
2017-08-22	Bet Alpha	45	0	32.3	0
2017-08-23	Bet Alpha	45	0	32.7	0
2017-08-24	Bet Alpha	33	0	32.3	0
2017-08-25	Bet Alpha	28	0	32.4	0
2017-08-26	Bet Alpha	30	0	33.4	0
2017-08-27	Bet Alpha	23	0	33.7	0
2017-08-28	Bet Alpha	25	0	31.7	0
2017-08-29	Bet Alpha	29	0	31.4	0
2017-08-30	Bet Alpha	11	0	30.9	0
2017-08-31	Bet Alpha	66	0	31	0
2017-09-01	Bet Alpha	3	0	31.6	0
2017-09-02	Bet Alpha	5	1	31.8	0
2017-09-03	Bet Alpha	6	0	32.4	0
2017-09-04	Bet Alpha	8	0	32.2	0
2017-09-05	Bet Alpha	11	0	32.4	0
2017-09-06	Bet Alpha	11	0	31.5	0
2017-09-07	Bet Alpha	11	0	31.5	0
2017-09-08	Bet Alpha	14	0	32.1	0
2017-09-09	Bet Alpha	21	0	31.9	0
2017-09-10	Bet Alpha	40	0	31.7	0
2017-09-11	Bet Alpha	7	0	32.7	0
2017-09-12	Bet Alpha	8	0	34.2	0
2017-09-13	Bet Alpha	5	0	32.3	0
2017-09-14	Bet Alpha	42	0	31.4	0
2017-09-15	Bet Alpha	5	0	31.2	0
2017-09-16	Bet Alpha	16	0	30.8	0
2017-09-17	Bet Alpha	12	0	31	0
2017-09-18	Bet Alpha	38	0	30.8	0
2017-09-19	Bet Alpha	8	0	31.3	0
2017-09-21	Bet Alpha	53	0	31	0
2017-09-22	Bet Alpha	28	0	30.6	0
2017-09-23	Bet Alpha	41	0	30.1	0
2017-09-24	Bet Alpha	8	0	29.3	0
2017-09-25	Bet Alpha	23	0	30	0
2017-09-26	Bet Alpha	3	0	29.4	0
2017-09-27	Bet Alpha	41	0	29.9	0
2017-09-28	Bet Alpha	39	0	29.4	0
2017-09-29	Bet Alpha	1	0	29.7	0
2017-10-01	Bet Alpha	8	0	30.8	0
2017-10-02	Bet Alpha	4	0	34	0
2017-10-03	Bet Alpha	12	0	29.5	0
2017-10-04	Bet Alpha	28	0	28.9	0
2017-10-05	Bet Alpha	53	0	29	0
2017-10-06	Bet Alpha	39	0	28.7	0
2017-10-07	Bet Alpha	30	0	29.3	0
2017-10-08	Bet Alpha	65	0	30.6	0
2017-10-09	Bet Alpha	119	0	27.4	0
2017-10-10	Bet Alpha	104	0	27.7	0
2017-10-11	Bet Alpha	44	0	27.8	0
2017-10-12	Bet Alpha	64	0	26.9	0
2017-10-13	Bet Alpha	37	0	28.4	0
2017-10-14	Bet Alpha	49	0	28.2	0
2017-10-15	Bet Alpha	54	0	27.5	0
2017-10-16	Bet Alpha	39	0	26.3	0
2017-10-17	Bet Alpha	59	0	28.5	0
2017-10-18	Bet Alpha	25	0	31.6	0
2017-10-19	Bet Alpha	16	0	33.6	0
2017-10-20	Bet Alpha	26	0	29	0
2017-10-21	Bet Alpha	117	0	27.4	0
2017-10-22	Bet Alpha	14	0	27.2	0
2017-10-23	Bet Alpha	64	0	26.4	0
2017-10-24	Bet Alpha	31	0	27.1	0
2017-10-25	Bet Alpha	29	0	28.1	0
2017-10-26	Bet Alpha	22	0	32.9	0
2017-10-27	Bet Alpha	85	0	30.2	0
2017-10-28	Bet Alpha	14	0	27.1	0
2017-10-29	Bet Alpha	36	0	27.3	0
2017-10-30	Bet Alpha	8	0	24.8	0
2017-10-31	Bet Alpha	12	0	25.7	0
2017-11-01	Bet Alpha	7	0	26	0
2017-11-02	Bet Alpha	3	0	25.2	0
2017-11-03	Bet Alpha	20	1	24.6	0
2017-11-04	Bet Alpha	46	0	26	0
2017-11-05	Bet Alpha	31	0	25.2	0
2017-11-06	Bet Alpha	154	0	25.2	0
2017-11-07	Bet Alpha	103	0	25.1	0
2017-11-08	Bet Alpha	21	0	25.2	0
2017-11-09	Bet Alpha	13	0	24.5	0
2017-11-10	Bet Alpha	39	0	24	0
2017-11-11	Bet Alpha	35	0	24.3	0
2017-11-12	Bet Alpha	92	0	29.9	0
2017-11-13	Bet Alpha	54	1	29.8	0
2017-11-14	Bet Alpha	24	0	26.9	0
2017-11-15	Bet Alpha	12	0	26.3	0
2017-11-16	Bet Alpha	31	0	27	0
2017-11-17	Bet Alpha	16	0	25.8	0
2017-11-18	Bet Alpha	22	0	25.2	0
2017-11-19	Bet Alpha	5	0	25.4	0
2017-11-20	Bet Alpha	7	0	24.6	0
2017-11-21	Bet Alpha	111	0	19.5	0
2017-11-22	Bet Alpha	6	0	20.7	0
2017-11-23	Bet Alpha	20	0	18.5	0
2017-11-24	Bet Alpha	11	0	19.9	0
2017-11-25	Bet Alpha	88	0	23.1	0
2017-11-27	Bet Alpha	50	0	22.6	0
2017-11-28	Bet Alpha	161	0	22.6	0
2017-11-29	Bet Alpha	20	0	23.2	0
2017-11-30	Bet Alpha	27	0	22.2	0
2017-12-01	Bet Alpha	13	0	25.9	0
2017-12-02	Bet Alpha	26	0	26.9	0
2017-12-03	Bet Alpha	5	1	27.1	0
2017-12-04	Bet Alpha	66	1	26.9	0
2017-12-05	Bet Alpha	11	0	23.1	0
2017-12-06	Bet Alpha	38	0	20	0
2017-12-07	Bet Alpha	13	0	17.2	0
2017-12-08	Bet Alpha	19	0	18.8	0
2017-12-09	Bet Alpha	48	0	20.4	0
2017-12-10	Bet Alpha	5	0	20.8	0
2017-12-11	Bet Alpha	3	0	24	0
2017-12-12	Bet Alpha	4	0	27.4	0
2017-12-13	Bet Alpha	43	0	21.8	0
2017-12-14	Bet Alpha	28	0	22.2	0
2017-12-15	Bet Alpha	12	0	22.3	0
2017-12-16	Bet Alpha	14	0	23.5	0
2017-12-17	Bet Alpha	15	0	24.8	0
2017-12-18	Bet Alpha	16	0	24.2	0
2017-12-19	Bet Alpha	29	0	24	0
2017-12-20	Bet Alpha	25	0	22	0
2017-12-21	Bet Alpha	33	0	23.9	0
2017-12-22	Bet Alpha	28	0	27.2	0
2017-12-23	Bet Alpha	116	0	22.7	0
2017-12-24	Bet Alpha	8	0	18	0
2017-12-25	Bet Alpha	15	0	17.8	0
2017-12-26	Bet Alpha	96	0	21	0
2017-12-27	Bet Alpha	30	0	21.7	0
2017-12-28	Bet Alpha	73	0	19.9	0
2017-12-29	Bet Alpha	16	0	20.7	0
2017-12-30	Bet Alpha	16	0	20	0
2017-12-31	Bet Alpha	7	0	19	0
2018-01-01	Bet Alpha	10	0	16.3	0
2018-01-02	Bet Alpha	6	0	17.5	0
2018-01-03	Bet Alpha	12	0	19.4	0
2018-01-04	Bet Alpha	50	0	17.3	0
2018-01-05	Bet Alpha	21	1	16.5	0
2018-01-06	Bet Alpha	26	0	19.3	0
2018-01-07	Bet Alpha	7	0	19.5	0
2018-01-08	Bet Alpha	4	0	20.6	0
2018-01-09	Bet Alpha	17	0	18.9	0
2018-01-10	Bet Alpha	14	0	19.1	0
2018-01-11	Bet Alpha	1	0	24.8	0
2018-01-12	Bet Alpha	77	0	20	0
2018-01-13	Bet Alpha	36	0	21.5	0
2018-01-14	Bet Alpha	13	0	18.6	0
2018-01-15	Bet Alpha	9	0	19.7	0
2018-01-16	Bet Alpha	16	0	19.4	0
2018-01-17	Bet Alpha	33	0	16.5	0
2018-01-18	Bet Alpha	18	0	18.8	0
2018-01-19	Bet Alpha	6	0	16.9	0
2018-01-20	Bet Alpha	35	0	16.9	0
2018-01-21	Bet Alpha	8	0	21.3	0
2018-01-22	Bet Alpha	3	1	19.4	0
2018-01-23	Bet Alpha	6	0	17.2	0
2018-01-24	Bet Alpha	11	0	16.5	0
2018-01-25	Bet Alpha	5	0	14.7	0
2018-01-26	Bet Alpha	13	0	13.6	0
2018-01-27	Bet Alpha	30	0	13.3	0
2018-01-28	Bet Alpha	31	0	17.1	0
2018-01-29	Bet Alpha	213	0	17.7	0
2018-01-30	Bet Alpha	10	0	19	0
2018-01-31	Bet Alpha	44	0	18.3	0
2018-02-01	Bet Alpha	13	0	20.1	0
2018-02-02	Bet Alpha	8	0	21.7	0
2018-02-03	Bet Alpha	31	0	22.1	0
2018-02-04	Bet Alpha	5	0	26.1	0
2018-02-05	Bet Alpha	5	0	24.9	0
2018-02-06	Bet Alpha	74	0	24.2	0
2018-02-07	Bet Alpha	19	0	24.7	0
2018-02-08	Bet Alpha	2	0	23.3	0
2018-02-09	Bet Alpha	4	0	24.2	0
2018-02-10	Bet Alpha	39	0	23.9	0
2018-02-11	Bet Alpha	22	0	22.4	0
2018-02-12	Bet Alpha	75	0	21.6	0
2018-02-13	Bet Alpha	136	0	18.4	0
2018-02-14	Bet Alpha	6	0	19.4	0
2018-02-15	Bet Alpha	19	1	21.6	0
2018-02-16	Bet Alpha	21	1	20.6	0
2018-02-17	Bet Alpha	33	0	16	0
2018-02-18	Bet Alpha	31	0	19.5	0
2018-02-19	Bet Alpha	28	0	19.6	0
2018-02-20	Bet Alpha	53	0	21.1	0
2018-02-21	Bet Alpha	8	0	22.1	0
2018-02-22	Bet Alpha	7	0	22.6	0
2018-02-23	Bet Alpha	15	0	21.3	0
2018-02-24	Bet Alpha	38	0	20.6	0
2018-02-25	Bet Alpha	6	0	23	0
2018-02-26	Bet Alpha	28	0	22.7	0
2018-02-27	Bet Alpha	79	0	20.2	0
2018-02-28	Bet Alpha	24	0	20.8	0
2018-03-01	Bet Alpha	82	0	22.6	0
2018-03-02	Bet Alpha	40	0	22.7	0
2018-03-03	Bet Alpha	45	0	26.2	0
2018-03-04	Bet Alpha	70	0	30.1	0
2018-03-05	Bet Alpha	1	0	26.5	0
2018-03-06	Bet Alpha	68	0	25.9	0
2018-03-07	Bet Alpha	71	0	23.8	0
2018-03-08	Bet Alpha	65	0	31.6	0
2018-03-09	Bet Alpha	12	0	21.1	0
2018-03-10	Bet Alpha	50	0	20.9	0
2018-03-11	Bet Alpha	62	0	20.5	0
2018-03-12	Bet Alpha	18	0	21.7	0
2018-03-13	Bet Alpha	26	0	21.4	0
2018-03-14	Bet Alpha	35	0	24.3	0
2018-03-15	Bet Alpha	61	0	21.1	0
2018-03-16	Bet Alpha	37	0	21.1	0
2018-03-17	Bet Alpha	34	0	20.9	0
2018-03-18	Bet Alpha	16	0	29.9	0
2018-03-19	Bet Alpha	144	0	35.2	0
2018-03-20	Bet Alpha	30	0	25.3	0
2018-03-21	Bet Alpha	138	0	25.9	0
2018-03-22	Bet Alpha	19	0	34.7	0
2018-03-23	Bet Alpha	20	0	37.2	0
2018-03-24	Bet Alpha	63	1	26.8	0
2018-03-25	Bet Alpha	30	0	21.9	0
2018-03-26	Bet Alpha	80	1	29.9	0
2018-03-27	Bet Alpha	88	1	25.6	0
2018-03-28	Bet Alpha	17	0	32	0
2018-03-29	Bet Alpha	11	0	27.3	0
2018-03-30	Bet Alpha	1	0	20.7	0
2018-03-31	Bet Alpha	21	0	21.5	0
2018-04-01	Bet Alpha	121	0	25.4	0
2018-04-02	Bet Alpha	141	0	24.6	0
2018-04-03	Bet Alpha	237	0	22.4	0
2018-04-04	Bet Alpha	75	0	26.2	0
2018-04-05	Bet Alpha	52	1	26.4	0
2018-04-06	Bet Alpha	62	0	25.7	0
2018-04-07	Bet Alpha	34	0	25.5	0
2018-04-08	Bet Alpha	12	0	23.1	0
2018-04-09	Bet Alpha	10	0	22.4	0
2018-04-10	Bet Alpha	128	0	20.2	0
2018-04-11	Bet Alpha	28	0	22.5	0
2018-04-12	Bet Alpha	32	0	23.7	0
2018-04-13	Bet Alpha	32	0	27	0
2018-04-14	Bet Alpha	93	0	26.2	0
2018-04-15	Bet Alpha	71	0	25.8	0
2018-04-16	Bet Alpha	107	0	25.4	0
2018-04-17	Bet Alpha	15	0	28.6	0
2018-04-18	Bet Alpha	13	0	31.3	0
2018-04-19	Bet Alpha	10	0	26	0
2018-04-20	Bet Alpha	41	0	24.7	0
2018-04-21	Bet Alpha	45	0	24.1	0
2018-04-22	Bet Alpha	20	0	23.5	0
2018-04-23	Bet Alpha	7	0	23.6	0
2018-04-24	Bet Alpha	118	0	24.8	0
2018-04-25	Bet Alpha	50	0	23.7	0
2018-04-26	Bet Alpha	179	0	23.5	0
2018-04-27	Bet Alpha	12	0	25	0
2018-04-28	Bet Alpha	98	0	25.2	0
2018-04-29	Bet Alpha	44	0	27.1	0
2018-04-30	Bet Alpha	5	0	34.6	0
2018-05-01	Bet Alpha	61	1	35.9	0
2018-05-02	Bet Alpha	13	0	36.9	0
2018-05-03	Bet Alpha	29	0	36.1	0
2018-05-04	Bet Alpha	100	1	37.7	0
2018-05-05	Bet Alpha	59	0	31.4	0
2018-05-06	Bet Alpha	17	0	28.1	0
2018-05-07	Bet Alpha	6	0	31.3	0
2018-05-11	Bet Alpha	50	0	26.1	0
2018-05-12	Bet Alpha	42	0	24.2	0
2018-05-13	Bet Alpha	24	0	25.5	0
2018-05-14	Bet Alpha	5	0	25.6	0
2018-05-15	Bet Alpha	17	0	25.5	0
2018-05-16	Bet Alpha	20	0	28.4	0
2018-05-17	Bet Alpha	8	0	36.2	0
2018-05-18	Bet Alpha	12	0	41.7	0
2018-05-19	Bet Alpha	17	0	36.6	0
2018-05-20	Bet Alpha	32	0	32.7	0
2018-05-21	Bet Alpha	14	0	33.7	0
2018-05-22	Bet Alpha	5	0	39.5	0
2018-05-23	Bet Alpha	14	0	31	0
2018-05-24	Bet Alpha	26	0	30.4	0
2018-05-25	Bet Alpha	33	0	34.5	0
2018-05-26	Bet Alpha	40	0	28.9	0
2018-05-27	Bet Alpha	7	0	28.2	0
2018-05-28	Bet Alpha	17	0	28.9	0
2018-05-29	Bet Alpha	15	0	28.2	0
2018-05-30	Bet Alpha	88	0	28.6	0
2018-05-31	Bet Alpha	6	0	28.9	0
2018-06-01	Bet Alpha	6	0	28.7	0
2018-06-02	Bet Alpha	19	0	28	0
2018-06-03	Bet Alpha	56	1	28.4	0
2018-06-04	Bet Alpha	119	0	28.5	0
2018-06-05	Bet Alpha	74	0	29.1	0
2018-06-06	Bet Alpha	10	0	29.3	0
2018-06-07	Bet Alpha	62	0	30.9	0
2018-06-08	Bet Alpha	4	0	31.6	0
2018-06-09	Bet Alpha	19	0	30.6	0
2018-06-10	Bet Alpha	41	0	32.3	0
2018-06-11	Bet Alpha	129	0	30.1	0
2018-06-12	Bet Alpha	19	0	28.6	0
2018-06-13	Bet Alpha	34	0	29.9	0
2018-06-14	Bet Alpha	153	0	31	0
2018-06-15	Bet Alpha	11	0	33.2	0
2018-06-16	Bet Alpha	33	0	40.7	0
2018-06-17	Bet Alpha	8	0	31	0
2018-06-18	Bet Alpha	9	0	30.3	0
2018-06-19	Bet Alpha	51	0	30.5	0
2018-06-20	Bet Alpha	17	0	30.1	0
2018-06-21	Bet Alpha	3	0	30.2	0
2018-06-22	Bet Alpha	19	0	31.9	0
2018-06-23	Bet Alpha	15	0	31	0
2018-06-24	Bet Alpha	4	0	31.3	0
2018-06-25	Bet Alpha	18	0	30.3	0
2018-06-26	Bet Alpha	23	0	30.9	0
2018-06-27	Bet Alpha	26	0	32.5	0
2018-06-28	Bet Alpha	6	0	31.6	0
2018-06-29	Bet Alpha	14	0	30.5	0
2018-06-30	Bet Alpha	16	0	30.6	0
2018-07-01	Bet Alpha	6	0	30.4	0
2018-07-02	Bet Alpha	4	0	30.5	0
2018-07-03	Bet Alpha	12	0	30.6	0
2018-07-04	Bet Alpha	5	0	31.2	0
2018-07-05	Bet Alpha	21	0	32.3	0
2018-07-06	Bet Alpha	13	0	32.3	0
2018-07-07	Bet Alpha	11	0	32.6	0
2018-07-08	Bet Alpha	35	0	32.7	0
2018-07-09	Bet Alpha	16	0	33.3	0
2018-07-10	Bet Alpha	18	0	31.6	0
2018-07-11	Bet Alpha	24	0	31.7	0
2018-07-12	Bet Alpha	21	0	32	0
2018-07-13	Bet Alpha	7	0	32.2	0
2018-07-14	Bet Alpha	4	0	32.4	0
2018-07-15	Bet Alpha	3	0	32	0
2018-07-16	Bet Alpha	43	0	33.4	0
2018-07-17	Bet Alpha	10	0	33	0
2018-07-18	Bet Alpha	10	0	33.1	0
2018-07-19	Bet Alpha	7	0	32.7	0
2018-07-20	Bet Alpha	9	0	32.3	0
2018-07-21	Bet Alpha	21	0	32.6	0
2018-07-22	Bet Alpha	1	0	32.5	0
2018-07-23	Bet Alpha	64	0	33.1	0
2018-07-24	Bet Alpha	38	0	35	0
2018-07-25	Bet Alpha	27	0	39.8	0
2018-07-26	Bet Alpha	19	0	32.6	0
2018-07-27	Bet Alpha	16	0	32.3	0
2018-07-28	Bet Alpha	19	0	31.9	0
2018-07-29	Bet Alpha	25	0	32.4	0
2018-07-30	Bet Alpha	23	0	32.4	0
2018-07-31	Bet Alpha	91	0	32.2	0
2018-08-01	Bet Alpha	15	0	31.9	0
2018-08-02	Bet Alpha	38	0	32.8	0
2018-08-03	Bet Alpha	4	1	33.2	0
2018-08-04	Bet Alpha	14	0	33.4	0
2018-08-05	Bet Alpha	30	0	32.4	0
2018-08-06	Bet Alpha	25	0	32.3	0
2018-08-07	Bet Alpha	31	0	32	0
2018-08-08	Bet Alpha	38	0	32.8	0
2018-08-09	Bet Alpha	84	0	33.1	0
2018-08-10	Bet Alpha	46	0	33.6	0
2018-08-11	Bet Alpha	9	0	33.3	0
2018-08-12	Bet Alpha	25	0	32.9	0
2018-08-13	Bet Alpha	38	0	32.9	0
2018-08-14	Bet Alpha	62	0	32.3	0
2018-08-15	Bet Alpha	49	0	33	0
2018-08-16	Bet Alpha	1	0	32.3	0
2018-08-17	Bet Alpha	32	0	32.4	0
2018-08-18	Bet Alpha	5	0	32.7	0
2018-08-19	Bet Alpha	34	0	32.5	0
2018-08-20	Bet Alpha	26	0	32.9	0
2018-08-21	Bet Alpha	29	0	32.8	0
2018-08-22	Bet Alpha	34	0	32.3	0
2018-08-23	Bet Alpha	34	0	32.7	0
2018-08-24	Bet Alpha	11	0	32.7	0
2018-08-25	Bet Alpha	18	0	32.3	0
2018-08-26	Bet Alpha	24	0	32.7	0
2018-08-27	Bet Alpha	9	0	33	0
2018-08-28	Bet Alpha	18	0	32.7	0
2018-08-29	Bet Alpha	9	0	32.4	0
2018-08-30	Bet Alpha	67	0	31.4	0
2018-08-31	Bet Alpha	3	0	31.9	0
2018-09-01	Bet Alpha	14	0	32.4	0
2018-09-02	Bet Alpha	268	0	32.4	0
2018-09-03	Bet Alpha	280	0	32.6	0
2018-09-04	Bet Alpha	28	0	33.3	0
2018-09-05	Bet Alpha	6	0	34	0
2018-09-06	Bet Alpha	42	0	32.7	0
2018-09-07	Bet Alpha	3	0	32.1	0
2018-09-08	Bet Alpha	18	0	31.8	0
2018-09-10	Bet Alpha	22	0	31.9	0
2018-09-11	Bet Alpha	16	0	31.6	0
2018-09-12	Bet Alpha	3	0	32.1	0
2018-09-13	Bet Alpha	12	0	32.5	0
2018-09-14	Bet Alpha	2	0	31.2	0
2018-09-15	Bet Alpha	21	0	30.9	0
2018-09-16	Bet Alpha	10	0	30.8	0
2018-09-17	Bet Alpha	68	0	31.6	0
2018-09-18	Bet Alpha	1	0	31.9	0
2018-09-20	Bet Alpha	6	0	32.2	0
2018-09-21	Bet Alpha	23	0	30.7	0
2018-09-22	Bet Alpha	27	0	31.1	0
2018-09-23	Bet Alpha	9	0	30.9	0
2018-09-24	Bet Alpha	64	0	30.6	0
2018-09-25	Bet Alpha	108	0	31.3	0
2018-09-26	Bet Alpha	77	0	31.1	0
2018-09-27	Bet Alpha	127	0	31.1	0
2018-09-28	Bet Alpha	25	0	32.6	0
2018-09-29	Bet Alpha	39	0	32.9	0
2018-09-30	Bet Alpha	32	0	33.9	0
2018-10-01	Bet Alpha	45	0	32.1	0
2018-10-02	Bet Alpha	13	0	31.7	0
2018-10-03	Bet Alpha	15	0	31.8	0
2018-10-04	Bet Alpha	60	0	29.8	0
2018-10-05	Bet Alpha	15	1	30.1	0
2018-10-06	Bet Alpha	37	0	30.8	0
2018-10-07	Bet Alpha	25	0	30	0
2018-10-08	Bet Alpha	17	0	30.6	0
2018-10-09	Bet Alpha	27	0	29.6	0
2018-10-10	Bet Alpha	22	0	29.3	0
2018-10-11	Bet Alpha	11	0	28.4	0
2018-10-12	Bet Alpha	18	0	29.2	0
2018-10-13	Bet Alpha	98	0	29.3	0
2018-10-14	Bet Alpha	31	0	29.5	0
2018-10-15	Bet Alpha	12	0	29.1	0
2018-10-16	Bet Alpha	63	0	29.1	0
2018-10-17	Bet Alpha	18	0	28.4	0
2018-10-18	Bet Alpha	20	1	28.8	0
2018-10-19	Bet Alpha	11	1	29	0
2018-10-20	Bet Alpha	101	1	28.7	0
2018-10-21	Bet Alpha	27	0	29	0
2018-10-22	Bet Alpha	19	0	35.2	0
2018-10-23	Bet Alpha	93	0	34.3	0
2018-10-24	Bet Alpha	151	0	32.8	0
2018-10-25	Bet Alpha	171	1	30.3	0
2018-10-26	Bet Alpha	20	0	24.7	0
2018-10-27	Bet Alpha	48	0	25.3	0
2018-10-28	Bet Alpha	23	0	27	0
2018-10-29	Bet Alpha	6	1	29.2	0
2018-10-30	Bet Alpha	50	0	31	0
2018-11-01	Bet Alpha	78	0	30.7	0
2018-11-02	Bet Alpha	34	0	30.2	0
2018-11-03	Bet Alpha	59	0	29.4	0
2018-11-04	Bet Alpha	11	0	27	0
2018-11-05	Bet Alpha	148	0	24.2	0
2018-11-06	Bet Alpha	13	0	23.8	0
2018-11-07	Bet Alpha	16	0	24.3	0
2018-11-08	Bet Alpha	14	0	25.4	0
2018-11-09	Bet Alpha	31	0	26.8	0
2018-11-10	Bet Alpha	26	0	25.5	0
2018-11-11	Bet Alpha	8	0	24.8	0
2018-11-12	Bet Alpha	103	0	24.9	0
2018-11-13	Bet Alpha	7	0	24.7	0
2018-11-14	Bet Alpha	13	0	24.2	0
2018-11-15	Bet Alpha	19	0	22.8	0
2018-11-16	Bet Alpha	215	0	18.1	0
2018-11-17	Bet Alpha	86	0	24.2	0
2018-11-18	Bet Alpha	3	0	25.6	0
2018-11-19	Bet Alpha	13	0	26.3	0
2018-11-20	Bet Alpha	15	0	24.9	0
2018-11-21	Bet Alpha	50	0	24.3	0
2018-11-22	Bet Alpha	32	0	23.9	0
2018-11-23	Bet Alpha	17	0	19.4	0
2018-11-24	Bet Alpha	13	0	21.2	0
2018-11-25	Bet Alpha	7	0	22.4	0
2018-11-26	Bet Alpha	46	0	23.5	0
2018-11-27	Bet Alpha	66	0	25.6	0
2018-11-28	Bet Alpha	3	0	25.4	0
2018-11-29	Bet Alpha	58	0	23.4	0
2018-11-30	Bet Alpha	14	0	25	0
2018-12-01	Bet Alpha	29	0	20.4	0
2018-12-02	Bet Alpha	7	0	23.6	0
2018-12-03	Bet Alpha	2	0	25.5	0
2019-01-14	Bet Alpha	6	1	15.2	0
2019-01-15	Bet Alpha	5	0	17.2	0
2019-01-16	Bet Alpha	2	1	16.2	0
2019-01-17	Bet Alpha	6	0	17	0
2019-01-18	Bet Alpha	10	0	17.6	0
2019-01-19	Bet Alpha	45	0	18	0
2019-01-20	Bet Alpha	54	0	17.5	0
2019-01-21	Bet Alpha	56	0	19.8	0
2019-01-22	Bet Alpha	21	0	19.7	0
2019-01-23	Bet Alpha	48	0	20.4	0
2019-01-24	Bet Alpha	44	0	24.4	0
2019-01-25	Bet Alpha	12	0	21.7	0
2019-01-26	Bet Alpha	52	0	24.8	0
2019-01-27	Bet Alpha	6	1	20.2	0
2019-01-28	Bet Alpha	2	0	16.7	0
2019-01-29	Bet Alpha	7	0	19.8	0
2019-01-30	Bet Alpha	6	0	20	0
2019-01-31	Bet Alpha	42	0	19.7	0
2019-02-01	Bet Alpha	24	0	19.5	0
2019-02-02	Bet Alpha	27	0	18.6	0
2019-02-03	Bet Alpha	15	0	21.1	0
2019-02-04	Bet Alpha	29	0	24.9	0
2019-02-05	Bet Alpha	3	0	25.2	0
2019-02-06	Bet Alpha	7	0	23.6	0
2019-02-08	Bet Alpha	42	0	19	0
2019-02-09	Bet Alpha	20	0	18.2	0
2019-02-10	Bet Alpha	9	0	17.8	0
2019-02-11	Bet Alpha	49	0	18.3	0
2019-02-12	Bet Alpha	106	0	18.7	0
2019-02-13	Bet Alpha	81	0	23.8	0
2019-02-14	Bet Alpha	7	0	18.6	0
2019-02-15	Bet Alpha	42	1	16.4	0
2019-02-16	Bet Alpha	14	0	16.7	0
2019-02-17	Bet Alpha	9	0	18.3	0
2019-02-18	Bet Alpha	65	0	15.6	0
2019-02-19	Bet Alpha	44	0	17	0
2019-02-20	Bet Alpha	24	0	18.4	0
2019-02-21	Bet Alpha	165	0	18.2	0
2019-02-22	Bet Alpha	34	0	18.3	0
2019-02-23	Bet Alpha	43	0	18.4	0
2019-02-24	Bet Alpha	4	0	20.3	0
2019-02-25	Bet Alpha	76	0	27.7	0
2019-02-26	Bet Alpha	13	0	21.8	0
2019-02-27	Bet Alpha	56	0	17.3	0
2019-02-28	Bet Alpha	62	0	15.3	0
2019-03-01	Bet Alpha	13	1	17.4	0
2019-03-02	Bet Alpha	35	0	15.3	0
2019-03-03	Bet Alpha	38	0	19.5	0
2019-03-04	Bet Alpha	300	0	18	0
2019-03-05	Bet Alpha	4	0	19.2	0
2019-03-06	Bet Alpha	163	0	19	0
2019-03-07	Bet Alpha	9	0	19.4	0
2019-03-08	Bet Alpha	40	0	19.8	0
2019-03-09	Bet Alpha	37	0	20	0
2019-03-10	Bet Alpha	93	0	19.4	0
2019-03-11	Bet Alpha	8	0	19.8	0
2019-03-12	Bet Alpha	67	0	21.4	0
2019-03-13	Bet Alpha	23	0	25.4	0
2019-03-14	Bet Alpha	64	0	17	0
2019-03-15	Bet Alpha	8	0	20.7	0
2019-03-16	Bet Alpha	51	0	16.1	0
2019-03-17	Bet Alpha	19	0	19.2	0
2019-03-18	Bet Alpha	121	0	20.2	0
2019-03-19	Bet Alpha	61	0	23.5	0
2019-03-20	Bet Alpha	53	0	21.2	0
2019-03-21	Bet Alpha	66	0	21.3	0
2019-03-22	Bet Alpha	87	0	20.4	0
2019-03-23	Bet Alpha	40	0	20.4	0
2019-03-24	Bet Alpha	52	0	20.3	0
2019-03-25	Bet Alpha	18	0	15.8	0
2019-03-26	Bet Alpha	250	0	19.3	0
2019-03-27	Bet Alpha	77	0	19.8	0
2019-03-28	Bet Alpha	51	0	20.9	0
2019-03-29	Bet Alpha	106	0	21.9	0
2019-03-30	Bet Alpha	60	1	19.6	0
2019-03-31	Bet Alpha	17	0	15.3	0
2019-04-01	Bet Alpha	49	0	17.7	0
2019-04-02	Bet Alpha	10	0	20	0
2019-04-03	Bet Alpha	60	0	21.3	0
2019-04-04	Bet Alpha	39	0	21.6	0
2019-04-05	Bet Alpha	38	0	20.3	0
2019-04-06	Bet Alpha	41	0	24.5	0
2019-04-07	Bet Alpha	38	0	27.6	0
2019-04-08	Bet Alpha	60	0	24.6	0
2019-04-09	Bet Alpha	68	0	27.2	0
2019-04-10	Bet Alpha	27	0	21	0
2019-04-11	Bet Alpha	28	0	20.9	0
2019-04-12	Bet Alpha	7	0	22.9	0
2019-04-13	Bet Alpha	26	0	30.1	0
2019-04-14	Bet Alpha	24	1	24.8	0
2019-04-15	Bet Alpha	17	0	21	0
2019-04-16	Bet Alpha	22	0	21.1	0
2019-04-17	Bet Alpha	28	0	20.9	0
2019-04-18	Bet Alpha	4	0	21.2	0
2019-04-19	Bet Alpha	31	0	20.6	0
2019-04-20	Bet Alpha	26	0	20.6	0
2019-04-21	Bet Alpha	165	0	18.2	0
2019-04-22	Bet Alpha	162	0	19.9	0
2019-04-23	Bet Alpha	152	0	20.5	0
2019-04-24	Bet Alpha	113	0	27.9	0
2019-04-25	Bet Alpha	45	0	29.3	0
2019-04-26	Bet Alpha	37	0	30.1	0
2019-04-27	Bet Alpha	93	0	27.8	0
2019-04-28	Bet Alpha	9	0	26.3	0
2019-04-29	Bet Alpha	53	0	32.7	0
2019-04-30	Bet Alpha	64	0	28.2	0
2019-05-01	Bet Alpha	11	0	34.8	0
2019-05-02	Bet Alpha	15	1	32.4	0
2019-05-07	Bet Alpha	13	0	23.7	0
2019-05-08	Bet Alpha	10	0	23.2	0
2019-05-09	Bet Alpha	33	0	22.5	0
2019-05-10	Bet Alpha	41	0	22.6	0
2019-05-11	Bet Alpha	45	0	24.9	0
2019-05-12	Bet Alpha	13	0	28.8	0
2019-05-13	Bet Alpha	70	0	30.4	0
2019-05-14	Bet Alpha	15	0	31.5	0
2019-05-15	Bet Alpha	5	0	28.6	0
2019-05-16	Bet Alpha	6	0	34.4	0
2019-05-17	Bet Alpha	21	0	33.9	0
2019-05-18	Bet Alpha	26	0	28.3	0
2019-05-19	Bet Alpha	11	0	25.8	0
2019-05-20	Bet Alpha	73	0	26.9	0
2019-05-21	Bet Alpha	50	0	28.8	0
2019-05-22	Bet Alpha	60	0	33	0
2019-05-23	Bet Alpha	12	0	43.5	0
2019-05-24	Bet Alpha	15	0	42.4	0
2019-05-25	Bet Alpha	16	0	27.4	0
2019-05-26	Bet Alpha	12	0	27.5	0
2019-05-27	Bet Alpha	6	0	27.4	0
2019-05-28	Bet Alpha	65	0	27.7	0
2019-05-29	Bet Alpha	82	0	29.3	0
2019-05-30	Bet Alpha	6	0	33.9	0
2019-05-31	Bet Alpha	25	0	31.8	0
2019-06-01	Bet Alpha	17	1	30.8	0
2019-06-02	Bet Alpha	26	0	31.6	0
2019-06-03	Bet Alpha	1	0	30.1	0
2019-06-04	Bet Alpha	4	0	32.9	0
2019-06-05	Bet Alpha	62	1	35.1	0
2019-06-06	Bet Alpha	9	0	31.2	0
2019-06-07	Bet Alpha	14	0	29.7	0
2019-06-08	Bet Alpha	13	0	27.5	0
2019-06-09	Bet Alpha	47	0	28.4	0
2019-06-10	Bet Alpha	29	0	34	0
2019-06-11	Bet Alpha	141	1	34.7	0
2019-06-12	Bet Alpha	13	0	29.6	0
2019-06-13	Bet Alpha	22	0	29.4	0
2019-06-14	Bet Alpha	26	0	29.2	0
2019-06-15	Bet Alpha	15	0	29.3	0
2019-06-16	Bet Alpha	9	0	31.2	0
2019-06-17	Bet Alpha	17	0	30.2	0
2019-06-18	Bet Alpha	175	0	30.2	0
2019-06-19	Bet Alpha	26	0	31.1	0
2019-06-20	Bet Alpha	6	0	31	0
2019-06-21	Bet Alpha	16	0	30.2	0
2019-06-22	Bet Alpha	10	0	30.8	0
2019-06-23	Bet Alpha	11	0	30.5	0
2019-06-24	Bet Alpha	112	0	31.3	0
2019-06-25	Bet Alpha	5	0	31.3	0
2019-06-26	Bet Alpha	6	0	33.3	0
2019-06-27	Bet Alpha	5	0	33.1	0
2019-06-28	Bet Alpha	22	0	31.3	0
2019-06-29	Bet Alpha	19	0	31.9	0
2019-06-30	Bet Alpha	10	0	31.7	0
2019-07-01	Bet Alpha	4	0	31.8	0
2019-07-02	Bet Alpha	3	0	31.9	0
2019-07-03	Bet Alpha	3	0	31.5	0
2019-07-04	Bet Alpha	17	0	31.7	0
2019-07-05	Bet Alpha	1	0	30.6	0
2019-07-06	Bet Alpha	27	0	31.7	0
2019-07-07	Bet Alpha	5	0	32.2	0
2019-07-08	Bet Alpha	20	0	31.9	0
2019-07-09	Bet Alpha	12	0	32.2	0
2019-07-10	Bet Alpha	6	0	32.5	0
2019-07-11	Bet Alpha	22	0	33.4	0
2019-07-12	Bet Alpha	29	0	33.9	0
2019-07-13	Bet Alpha	17	0	31.3	0
2019-07-14	Bet Alpha	22	0	31.8	0
2019-07-15	Bet Alpha	17	0	31.6	0
2019-07-16	Bet Alpha	8	0	32.2	0
2019-07-17	Bet Alpha	9	1	41.5	0
2019-07-18	Bet Alpha	19	0	32.7	0
2019-07-19	Bet Alpha	5	0	31.8	0
2019-07-20	Bet Alpha	21	0	31.2	0
2019-07-21	Bet Alpha	22	0	31.7	0
2019-07-22	Bet Alpha	10	0	32.1	0
2019-07-23	Bet Alpha	24	0	33.2	0
2019-07-24	Bet Alpha	26	0	33.2	0
2019-07-25	Bet Alpha	73	0	32.9	0
2019-07-26	Bet Alpha	10	0	32	0
2019-07-27	Bet Alpha	45	0	32.1	0
2019-07-28	Bet Alpha	21	0	32	0
2019-07-29	Bet Alpha	10	0	32.1	0
2019-07-30	Bet Alpha	43	0	33.8	0
2019-07-31	Bet Alpha	15	0	32.5	0
2019-08-01	Bet Alpha	22	1	32.4	0
2019-08-02	Bet Alpha	8	0	32.3	0
2019-08-03	Bet Alpha	56	0	32.5	0
2019-08-04	Bet Alpha	8	1	32.9	0
2019-08-05	Bet Alpha	20	0	32.9	0
2019-08-06	Bet Alpha	10	0	32.5	0
2019-08-07	Bet Alpha	2	0	32.1	0
2019-08-08	Bet Alpha	5	0	32.4	0
2019-08-09	Bet Alpha	77	0	32.5	0
2019-08-10	Bet Alpha	17	0	32.1	0
2019-08-11	Bet Alpha	8	0	32	0
2019-08-12	Bet Alpha	54	0	33.6	0
2019-08-13	Bet Alpha	29	0	33.4	0
2019-08-14	Bet Alpha	86	0	33.1	0
2019-08-15	Bet Alpha	21	0	33.9	0
2019-08-16	Bet Alpha	37	0	35.1	0
2019-08-17	Bet Alpha	17	0	32.4	0
2019-08-18	Bet Alpha	42	0	32.4	0
2019-08-19	Bet Alpha	43	0	32	0
2019-08-20	Bet Alpha	120	0	32.1	0
2019-08-21	Bet Alpha	42	0	32.3	0
2019-08-22	Bet Alpha	70	0	32.3	0
2019-08-23	Bet Alpha	53	0	32.5	0
2019-08-24	Bet Alpha	29	0	32.8	0
2019-08-25	Bet Alpha	28	0	32.6	0
2019-08-26	Bet Alpha	21	0	32.6	0
2019-08-27	Bet Alpha	20	0	32.1	0
2019-08-28	Bet Alpha	47	0	32.4	0
2019-08-29	Bet Alpha	52	0	32.6	0
2019-08-30	Bet Alpha	17	0	32.5	0
2019-08-31	Bet Alpha	12	0	32.7	0
2019-09-01	Bet Alpha	6	0	32.4	0
2019-09-02	Bet Alpha	15	0	32.6	0
2019-09-03	Bet Alpha	16	0	31.8	0
2019-09-04	Bet Alpha	14	0	32	0
2019-09-05	Bet Alpha	7	0	32.2	0
2019-09-06	Bet Alpha	16	0	31.5	0
2019-09-07	Bet Alpha	22	0	31.7	0
2019-09-09	Bet Alpha	2	0	31.1	0
2019-09-10	Bet Alpha	43	0	31.2	0
2019-09-11	Bet Alpha	76	0	31.3	0
2019-09-12	Bet Alpha	15	0	30.8	0
2019-09-13	Bet Alpha	9	0	31.4	0
2019-09-14	Bet Alpha	23	0	31.2	0
2019-09-15	Bet Alpha	27	0	30.9	0
2019-09-16	Bet Alpha	53	0	31.7	0
2019-09-17	Bet Alpha	25	0	31.8	0
2019-09-18	Bet Alpha	4	0	31.7	0
2019-09-19	Bet Alpha	8	0	31.7	0
2019-09-20	Bet Alpha	11	0	31.1	0
2019-09-21	Bet Alpha	25	0	30	0
2019-09-22	Bet Alpha	34	0	31	0
2019-09-23	Bet Alpha	12	0	31.2	0
2019-09-24	Bet Alpha	20	0	30.3	0
2019-09-25	Bet Alpha	6	0	29.8	0
2019-09-26	Bet Alpha	5	0	30.5	0
2019-09-27	Bet Alpha	1	0	31.6	0
2019-09-28	Bet Alpha	14	0	29.9	0
2019-09-29	Bet Alpha	1	0	29.9	0
2019-09-30	Bet Alpha	64	0	30.1	0
2019-10-01	Bet Alpha	33	0	30.4	0
2019-10-02	Bet Alpha	7	0	30	0
2019-10-03	Bet Alpha	10	0	29.8	0
2019-10-04	Bet Alpha	1	0	29.5	0
2019-10-05	Bet Alpha	19	0	29.8	0
2019-10-06	Bet Alpha	40	0	30.3	0
2019-10-07	Bet Alpha	1	0	29.9	0
2019-10-08	Bet Alpha	5	0	30.2	0
2019-10-10	Bet Alpha	20	0	29.6	0
2019-10-11	Bet Alpha	10	0	29.8	0
2019-10-12	Bet Alpha	47	0	29.7	0
2019-10-13	Bet Alpha	25	0	31.2	0
2019-10-14	Bet Alpha	48	0	32.2	0
2019-10-15	Bet Alpha	35	0	39.3	0
2019-10-16	Bet Alpha	134	0	30.5	0
2019-10-17	Bet Alpha	106	0	29.7	0
2019-10-18	Bet Alpha	55	0	28.9	0
2019-10-19	Bet Alpha	79	0	28.9	0
2019-10-20	Bet Alpha	70	0	28.9	0
2019-10-21	Bet Alpha	72	0	29.2	0
2019-10-22	Bet Alpha	7	0	30.9	0
2019-10-23	Bet Alpha	28	0	27.6	0
2019-10-24	Bet Alpha	8	0	27.9	0
2019-11-01	Bet Alpha	29	0	25.8	0
2019-11-02	Bet Alpha	46	0	26.3	0
2019-11-03	Bet Alpha	3	0	27.6	0
2019-11-04	Bet Alpha	151	0	28.7	0
2019-11-05	Bet Alpha	12	0	30.1	0
2019-11-06	Bet Alpha	4	0	28.9	0
2019-11-07	Bet Alpha	2	0	31.4	0
2019-11-08	Bet Alpha	5	0	29.4	0
2019-11-09	Bet Alpha	109	0	28.2	0
2019-11-10	Bet Alpha	5	0	31	0
2019-11-11	Bet Alpha	69	0	32.3	0
2019-11-15	Bet Alpha	122	0	26.7	0
2019-11-16	Bet Alpha	85	0	25.5	0
2019-11-17	Bet Alpha	39	0	25.9	0
2019-11-18	Bet Alpha	22	0	23.6	0
2019-11-19	Bet Alpha	54	0	24.1	0
2019-11-20	Bet Alpha	19	0	25.3	0
2019-11-21	Bet Alpha	10	0	25.4	0
2019-11-22	Bet Alpha	43	0	24.6	0
2019-11-23	Bet Alpha	99	0	23.3	0
2019-11-24	Bet Alpha	5	0	23.1	0
2019-11-25	Bet Alpha	26	0	26.4	0
2019-11-26	Bet Alpha	52	0	29.7	0
2019-11-27	Bet Alpha	67	0	23.7	0
2019-11-28	Bet Alpha	69	0	24	0
2019-11-29	Bet Alpha	11	0	23.7	0
2019-11-30	Bet Alpha	15	0	23.5	0
2019-12-01	Bet Alpha	19	0	23.4	0
2019-12-02	Bet Alpha	7	0	22.2	0
2019-12-03	Bet Alpha	3	0	21.6	0
2019-12-04	Bet Alpha	36	0	22.7	0
2019-12-05	Bet Alpha	8	0	22.7	0
2019-12-06	Bet Alpha	6	0	21.1	0
2019-12-07	Bet Alpha	89	0	20.2	0
2019-12-08	Bet Alpha	1	0	18.9	0
2019-12-09	Bet Alpha	5	0	19	0
2019-12-10	Bet Alpha	18	0	21.2	0
2019-12-11	Bet Alpha	7	0	22.9	0
2019-12-12	Bet Alpha	40	1	19.6	0
2019-12-13	Bet Alpha	8	1	18.9	0
2019-12-14	Bet Alpha	16	0	19.8	0
2019-12-15	Bet Alpha	29	0	19.9	0
2019-12-16	Bet Alpha	66	0	20.4	0
2019-12-17	Bet Alpha	13	0	20.8	0
2019-12-18	Bet Alpha	2	0	21	0
2019-12-19	Bet Alpha	28	0	23.3	0
2019-12-20	Bet Alpha	15	0	23.9	0
2019-12-21	Bet Alpha	74	0	21.4	0
2019-12-22	Bet Alpha	10	0	20.4	0
2019-12-23	Bet Alpha	14	0	20.8	0
2019-12-24	Bet Alpha	52	0	22.2	0
2019-12-25	Bet Alpha	63	1	18.9	0
2019-12-26	Bet Alpha	232	1	17.5	0
2019-12-27	Bet Alpha	59	0	15.2	0
2019-12-28	Bet Alpha	52	0	12.8	0
2019-12-29	Bet Alpha	21	0	19.5	0
2019-12-30	Bet Alpha	23	0	19.3	0
2019-12-31	Bet Alpha	10	0	17.7	0
2018-05-08	Bet Alpha	27	0	21.2	1
2018-05-09	Bet Alpha	30	1	23.9	1
2018-05-10	Bet Alpha	49	0	29.3	1
2018-12-04	Bet Alpha	17	0	18.7	1
2018-12-05	Bet Alpha	9	0	18.3	1
2018-12-06	Bet Alpha	46	1	14.7	1
2018-12-07	Bet Alpha	21	0	13.4	1
2018-12-08	Bet Alpha	31	0	12.1	1
2018-12-09	Bet Alpha	31	0	16.9	1
2018-12-10	Bet Alpha	10	0	16.2	1
2018-12-11	Bet Alpha	3	0	17.7	1
2018-12-12	Bet Alpha	3	0	17	1
2018-12-13	Bet Alpha	41	0	15.5	1
2018-12-14	Bet Alpha	82	0	15.3	1
2018-12-15	Bet Alpha	41	0	17.5	1
2018-12-16	Bet Alpha	24	0	16.8	1
2018-12-17	Bet Alpha	34	0	16.5	1
2018-12-18	Bet Alpha	7	0	15.4	1
2018-12-19	Bet Alpha	8	0	16.5	1
2018-12-20	Bet Alpha	2	0	14.8	1
2018-12-21	Bet Alpha	66	0	14.9	1
2018-12-22	Bet Alpha	46	0	16.5	1
2018-12-23	Bet Alpha	27	0	16.1	1
2018-12-24	Bet Alpha	5	0	16.7	1
2018-12-25	Bet Alpha	16	0	16.8	1
2018-12-26	Bet Alpha	95	0	15.4	1
2018-12-27	Bet Alpha	27	0	12.5	1
2018-12-28	Bet Alpha	76	0	13.2	1
2018-12-29	Bet Alpha	18	0	11.1	1
2018-12-30	Bet Alpha	22	0	13.5	1
2018-12-31	Bet Alpha	21	0	14.9	1
2019-01-01	Bet Alpha	47	0	16.1	1
2019-01-02	Bet Alpha	4	0	14.3	1
2019-01-03	Bet Alpha	58	0	13.5	1
2019-01-04	Bet Alpha	29	0	15.4	1
2019-01-05	Bet Alpha	56	1	14.8	1
2019-01-06	Bet Alpha	3	0	11.7	1
2019-01-07	Bet Alpha	2	1	11	1
2019-01-08	Bet Alpha	1	0	12.2	1
2019-01-09	Bet Alpha	8	1	10.5	1
2019-01-10	Bet Alpha	3	0	12.3	1
2019-01-11	Bet Alpha	9	1	13.7	1
2019-01-12	Bet Alpha	71	1	13.5	1
2019-01-13	Bet Alpha	6	1	13.3	1
2019-05-03	Bet Alpha	16	0	25	1
2019-05-04	Bet Alpha	28	0	24.5	1
2019-05-05	Bet Alpha	42	1	33	1
2019-05-06	Bet Alpha	12	1	36.2	1
2019-11-12	Bet Alpha	68	1	27.3	1
2019-11-13	Bet Alpha	52	0	26.9	1
2019-11-14	Bet Alpha	5	1	28.1	1
2016-01-02	Maayan Harod	6	0	13.6	0
2016-01-04	Maayan Harod	1	0	17.5	0
2016-01-06	Maayan Harod	38	0	21.9	0
2016-01-09	Maayan Harod	45	0	19.4	0
2016-01-10	Maayan Harod	2	0	19.9	0
2016-01-11	Maayan Harod	4	0	18.6	0
2016-01-12	Maayan Harod	37	0	20.5	0
2016-01-13	Maayan Harod	17	0	20.9	0
2016-01-14	Maayan Harod	10	0	18.8	0
2016-01-16	Maayan Harod	31	0	21	0
2016-01-19	Maayan Harod	4	1	15.9	0
2016-01-21	Maayan Harod	4	0	18.3	0
2016-01-24	Maayan Harod	20	0	14.3	0
2016-01-25	Maayan Harod	2	0	11.9	0
2016-01-27	Maayan Harod	17	0	11.8	0
2016-01-28	Maayan Harod	6	0	12.3	0
2016-01-30	Maayan Harod	54	0	16.4	0
2016-01-31	Maayan Harod	1	0	18	0
2016-02-01	Maayan Harod	63	0	17.8	0
2016-02-02	Maayan Harod	2	0	18.9	0
2016-02-03	Maayan Harod	12	0	20.9	0
2016-02-06	Maayan Harod	10	0	17.7	0
2016-02-07	Maayan Harod	35	0	14.4	0
2016-02-08	Maayan Harod	268	0	13.9	0
2016-02-09	Maayan Harod	153	0	19.1	0
2016-02-10	Maayan Harod	162	0	18.1	0
2016-02-11	Maayan Harod	4	0	18.2	0
2016-02-12	Maayan Harod	14	0	19.8	0
2016-02-13	Maayan Harod	118	0	21.7	0
2016-02-14	Maayan Harod	10	0	22.4	0
2016-02-15	Maayan Harod	4	0	28.1	0
2016-02-16	Maayan Harod	194	0	28.8	0
2016-02-17	Maayan Harod	39	0	28.8	0
2016-02-18	Maayan Harod	7	0	30.5	0
2016-02-19	Maayan Harod	94	0	28.8	0
2016-02-20	Maayan Harod	45	0	21.1	0
2016-02-21	Maayan Harod	9	0	19.2	0
2016-02-23	Maayan Harod	6	0	19	0
2016-02-24	Maayan Harod	2	0	20.6	0
2016-02-25	Maayan Harod	6	0	24.3	0
2016-02-26	Maayan Harod	42	0	23	0
2016-02-27	Maayan Harod	108	0	20.9	0
2016-02-28	Maayan Harod	45	0	21.8	0
2016-02-29	Maayan Harod	43	0	28.8	0
2016-03-01	Maayan Harod	48	0	30.4	0
2016-03-02	Maayan Harod	2	0	30.1	0
2016-03-03	Maayan Harod	6	0	22.9	0
2016-03-04	Maayan Harod	91	0	21.4	0
2016-03-05	Maayan Harod	38	0	24.2	0
2016-03-06	Maayan Harod	6	0	20.7	0
2016-03-08	Maayan Harod	49	0	23.1	0
2016-03-09	Maayan Harod	434	0	31.3	0
2016-03-10	Maayan Harod	44	0	22.8	0
2016-03-11	Maayan Harod	203	1	22.2	0
2016-03-12	Maayan Harod	122	0	23.2	0
2016-03-13	Maayan Harod	7	1	29.6	0
2016-03-14	Maayan Harod	244	1	24.1	0
2016-03-15	Maayan Harod	4	1	20.2	0
2016-03-16	Maayan Harod	229	0	20.3	0
2016-03-17	Maayan Harod	2	0	19.2	0
2016-03-18	Maayan Harod	5	0	19.9	0
2016-03-19	Maayan Harod	23	0	27.5	0
2016-03-20	Maayan Harod	2	0	20.6	0
2016-03-21	Maayan Harod	4	0	20.1	0
2016-03-23	Maayan Harod	10	0	29.2	0
2016-03-24	Maayan Harod	5	0	32.1	0
2016-03-25	Maayan Harod	11	1	26.5	0
2016-03-26	Maayan Harod	80	0	26	0
2016-03-27	Maayan Harod	139	0	20.7	0
2016-03-28	Maayan Harod	106	0	19.3	0
2016-03-29	Maayan Harod	4	0	20	0
2016-03-30	Maayan Harod	38	0	20.1	0
2016-03-31	Maayan Harod	174	0	21.5	0
2016-04-01	Maayan Harod	2	0	27.7	0
2016-04-02	Maayan Harod	167	0	28.9	0
2016-04-03	Maayan Harod	210	0	26.8	0
2016-04-04	Maayan Harod	308	0	24.2	0
2016-04-05	Maayan Harod	44	0	28.8	0
2016-04-06	Maayan Harod	80	0	24.5	0
2016-04-07	Maayan Harod	295	0	25.2	0
2016-04-10	Maayan Harod	4	0	30.3	0
2016-04-12	Maayan Harod	345	0	21.4	0
2016-04-13	Maayan Harod	678	0	21.2	0
2016-04-14	Maayan Harod	1214	0	23.3	0
2016-04-16	Maayan Harod	762	0	28.2	0
2016-04-17	Maayan Harod	32	0	28.5	0
2016-04-18	Maayan Harod	229	0	24.5	0
2016-04-19	Maayan Harod	271	0	30.2	0
2016-04-20	Maayan Harod	10	0	34.5	0
2016-04-21	Maayan Harod	638	0	30.4	0
2016-04-22	Maayan Harod	3	0	28.6	0
2016-04-23	Maayan Harod	274	0	26.8	0
2016-04-24	Maayan Harod	1732	0	32	0
2016-04-25	Maayan Harod	2298	0	29.9	0
2016-04-26	Maayan Harod	2134	0	39.4	0
2016-04-27	Maayan Harod	1830	0	29.2	0
2016-04-28	Maayan Harod	1092	0	23.4	0
2016-04-29	Maayan Harod	1404	0	24.1	0
2016-04-30	Maayan Harod	1869	0	28	0
2016-05-01	Maayan Harod	213	0	34.3	0
2016-05-02	Maayan Harod	119	0	27.5	0
2016-05-03	Maayan Harod	6	0	31.2	0
2016-05-04	Maayan Harod	4	0	26.3	0
2016-05-05	Maayan Harod	29	0	26.9	0
2016-05-06	Maayan Harod	168	0	24.8	0
2016-05-07	Maayan Harod	389	0	24.5	0
2016-05-08	Maayan Harod	157	0	24.1	0
2016-05-09	Maayan Harod	260	0	26.7	0
2016-05-10	Maayan Harod	10	0	25.3	0
2016-05-12	Maayan Harod	2134	0	26.7	0
2016-05-13	Maayan Harod	413	0	30.2	0
2016-05-14	Maayan Harod	674	1	37.5	0
2016-05-15	Maayan Harod	26	1	40.6	0
2016-05-16	Maayan Harod	32	0	38.2	0
2016-05-17	Maayan Harod	351	0	28.5	0
2016-05-18	Maayan Harod	277	0	26	0
2016-05-19	Maayan Harod	405	0	25.8	0
2016-05-20	Maayan Harod	763	0	25.6	0
2016-05-21	Maayan Harod	1013	0	26.3	0
2016-05-22	Maayan Harod	76	0	36.1	0
2016-05-23	Maayan Harod	132	0	26	0
2016-05-24	Maayan Harod	84	0	25.7	0
2016-05-25	Maayan Harod	81	0	26.8	0
2016-05-26	Maayan Harod	170	0	36	0
2016-05-27	Maayan Harod	420	0	26.1	0
2016-05-28	Maayan Harod	531	0	26.2	0
2016-05-29	Maayan Harod	20	0	26.1	0
2016-05-30	Maayan Harod	69	0	27	0
2016-05-31	Maayan Harod	7	0	28.9	0
2016-06-01	Maayan Harod	27	0	32.3	0
2016-06-02	Maayan Harod	123	0	30.7	0
2016-06-03	Maayan Harod	367	0	36.6	0
2016-06-04	Maayan Harod	728	0	40.2	0
2016-06-05	Maayan Harod	141	0	33.6	0
2016-06-06	Maayan Harod	38	0	29.7	0
2016-06-07	Maayan Harod	153	0	33.5	0
2016-06-08	Maayan Harod	41	0	33.7	0
2016-06-09	Maayan Harod	96	0	28.6	0
2016-06-10	Maayan Harod	789	0	28.2	0
2016-06-11	Maayan Harod	837	0	27.6	0
2016-06-12	Maayan Harod	985	0	28.9	0
2016-06-13	Maayan Harod	92	0	34.1	0
2016-06-14	Maayan Harod	136	0	35.9	0
2016-06-15	Maayan Harod	316	0	34.7	0
2016-06-16	Maayan Harod	111	0	28.7	0
2016-06-17	Maayan Harod	380	0	29.2	0
2016-06-18	Maayan Harod	567	0	30.6	0
2016-06-19	Maayan Harod	246	0	32.6	0
2016-06-20	Maayan Harod	68	0	34.5	0
2016-06-21	Maayan Harod	68	0	33.8	0
2016-06-22	Maayan Harod	63	0	32	0
2016-06-23	Maayan Harod	103	0	32.1	0
2016-06-24	Maayan Harod	356	0	31.8	0
2016-06-25	Maayan Harod	558	0	33.2	0
2016-06-26	Maayan Harod	15	0	32.5	0
2016-06-27	Maayan Harod	284	0	31.4	0
2016-06-28	Maayan Harod	462	0	31.3	0
2016-06-29	Maayan Harod	18	0	31.8	0
2016-06-30	Maayan Harod	205	0	31.7	0
2016-07-01	Maayan Harod	561	0	31.4	0
2016-07-02	Maayan Harod	575	0	31.2	0
2016-07-03	Maayan Harod	89	0	31.8	0
2016-07-04	Maayan Harod	50	0	31.7	0
2016-07-05	Maayan Harod	78	0	31.9	0
2016-07-06	Maayan Harod	60	0	32.3	0
2016-07-07	Maayan Harod	2873	0	33.1	0
2016-07-08	Maayan Harod	954	0	31.6	0
2016-07-09	Maayan Harod	1241	0	31.7	0
2016-07-10	Maayan Harod	513	0	31.9	0
2016-07-11	Maayan Harod	93	0	32.2	0
2016-07-12	Maayan Harod	55	0	32.4	0
2016-07-13	Maayan Harod	154	0	32.4	0
2016-07-16	Maayan Harod	601	0	31.9	0
2016-07-17	Maayan Harod	110	0	31.9	0
2016-07-18	Maayan Harod	104	0	31.8	0
2016-07-19	Maayan Harod	99	0	31.3	0
2016-07-20	Maayan Harod	70	0	32.4	0
2016-07-21	Maayan Harod	145	0	32.7	0
2016-07-22	Maayan Harod	351	0	31.9	0
2016-07-23	Maayan Harod	581	0	31.5	0
2016-07-24	Maayan Harod	112	0	31.7	0
2016-07-25	Maayan Harod	680	0	32.6	0
2016-07-26	Maayan Harod	106	0	33.2	0
2016-07-27	Maayan Harod	78	0	32.3	0
2016-07-28	Maayan Harod	122	0	31.9	0
2016-07-29	Maayan Harod	505	0	31.7	0
2016-07-30	Maayan Harod	601	0	32.4	0
2016-07-31	Maayan Harod	110	0	32.5	0
2016-08-01	Maayan Harod	190	1	32.5	0
2016-08-02	Maayan Harod	114	0	33.2	0
2016-08-03	Maayan Harod	150	0	32.9	0
2016-08-04	Maayan Harod	348	0	32.7	0
2016-08-05	Maayan Harod	480	0	33	0
2016-08-06	Maayan Harod	442	0	32.3	0
2016-08-07	Maayan Harod	81	0	32.6	0
2016-08-08	Maayan Harod	62	0	32.6	0
2016-08-09	Maayan Harod	152	0	32.6	0
2016-08-10	Maayan Harod	214	0	33	0
2016-08-11	Maayan Harod	165	0	32.6	0
2016-08-12	Maayan Harod	502	0	32.6	0
2016-08-13	Maayan Harod	521	0	32.4	0
2016-08-14	Maayan Harod	132	0	33	0
2016-08-15	Maayan Harod	277	0	32.3	0
2016-08-16	Maayan Harod	332	0	31.7	0
2016-08-17	Maayan Harod	270	0	32.1	0
2016-08-18	Maayan Harod	571	0	32.3	0
2016-08-19	Maayan Harod	786	0	32.2	0
2016-08-20	Maayan Harod	586	0	32	0
2016-08-21	Maayan Harod	450	0	32.4	0
2016-08-22	Maayan Harod	504	0	32.2	0
2016-08-23	Maayan Harod	480	0	32	0
2016-08-24	Maayan Harod	558	0	32.3	0
2016-08-25	Maayan Harod	758	0	32.3	0
2016-08-26	Maayan Harod	1076	0	32	0
2016-08-27	Maayan Harod	493	0	32.1	0
2016-08-28	Maayan Harod	463	0	32.2	0
2016-08-29	Maayan Harod	276	0	31.4	0
2016-08-30	Maayan Harod	168	0	31.1	0
2016-08-31	Maayan Harod	134	0	31.9	0
2016-09-01	Maayan Harod	11	0	31.7	0
2016-09-02	Maayan Harod	244	0	31.8	0
2016-09-03	Maayan Harod	377	0	31.8	0
2016-09-04	Maayan Harod	5	0	31.8	0
2016-09-05	Maayan Harod	62	0	32.6	0
2016-09-06	Maayan Harod	122	0	31.4	0
2016-09-07	Maayan Harod	7	0	31.1	0
2016-09-08	Maayan Harod	79	0	30.8	0
2016-09-09	Maayan Harod	343	0	31.4	0
2016-09-10	Maayan Harod	610	0	32.5	0
2016-09-11	Maayan Harod	9	0	32.2	0
2016-09-12	Maayan Harod	19	0	32	0
2016-09-13	Maayan Harod	381	0	31.5	0
2016-09-14	Maayan Harod	794	0	31.3	0
2016-09-15	Maayan Harod	559	0	31.7	0
2016-09-16	Maayan Harod	475	0	31.3	0
2016-09-17	Maayan Harod	617	0	30.9	0
2016-09-18	Maayan Harod	92	0	31.9	0
2016-09-19	Maayan Harod	278	0	31.4	0
2016-09-20	Maayan Harod	11	0	30.9	0
2016-09-21	Maayan Harod	67	0	33.1	0
2016-09-22	Maayan Harod	151	0	31.1	0
2016-09-23	Maayan Harod	302	0	30.8	0
2016-09-24	Maayan Harod	356	0	31.1	0
2016-09-25	Maayan Harod	59	0	31.6	0
2016-09-26	Maayan Harod	38	0	29	0
2016-09-27	Maayan Harod	78	0	29.8	0
2016-09-28	Maayan Harod	29	0	29.7	0
2016-09-29	Maayan Harod	45	0	30.1	0
2016-09-30	Maayan Harod	474	0	30	0
2016-10-01	Maayan Harod	571	0	33.2	0
2016-10-02	Maayan Harod	78	0	37.1	0
2016-10-03	Maayan Harod	865	0	34.4	0
2016-10-04	Maayan Harod	957	1	30.9	0
2016-10-05	Maayan Harod	43	0	30	0
2016-10-06	Maayan Harod	76	0	29.4	0
2016-10-07	Maayan Harod	456	0	29.2	0
2016-10-08	Maayan Harod	779	0	29.1	0
2016-10-09	Maayan Harod	363	0	29	0
2016-10-10	Maayan Harod	16	0	30.1	0
2016-10-11	Maayan Harod	38	0	28.9	0
2016-10-13	Maayan Harod	127	0	32.3	0
2016-10-14	Maayan Harod	914	0	31.7	0
2016-10-15	Maayan Harod	961	0	28.9	0
2016-10-16	Maayan Harod	248	0	31.5	0
2016-10-17	Maayan Harod	1246	0	29	0
2016-10-18	Maayan Harod	780	0	28.7	0
2016-10-19	Maayan Harod	826	0	28.6	0
2016-10-20	Maayan Harod	1719	0	28.3	0
2016-10-21	Maayan Harod	2970	0	28.1	0
2016-10-22	Maayan Harod	2030	0	28.1	0
2016-10-23	Maayan Harod	924	0	27.9	0
2016-10-24	Maayan Harod	1041	0	28.1	0
2016-10-25	Maayan Harod	21	0	28.4	0
2016-10-26	Maayan Harod	67	0	29.5	0
2016-10-27	Maayan Harod	168	0	32.3	0
2016-10-28	Maayan Harod	812	0	30.7	0
2016-10-29	Maayan Harod	443	0	28.7	0
2016-10-30	Maayan Harod	21	0	28.3	0
2016-10-31	Maayan Harod	204	0	28.4	0
2016-11-01	Maayan Harod	219	0	25.8	0
2016-11-02	Maayan Harod	52	0	24.8	0
2016-11-03	Maayan Harod	30	0	28	0
2016-11-04	Maayan Harod	453	0	25.4	0
2016-11-05	Maayan Harod	200	0	24.9	0
2016-11-06	Maayan Harod	38	0	25.9	0
2016-11-07	Maayan Harod	128	0	25.6	0
2016-11-09	Maayan Harod	25	0	30.1	0
2016-11-10	Maayan Harod	333	0	30.7	0
2016-11-11	Maayan Harod	32	0	26.4	0
2016-11-12	Maayan Harod	117	0	27.2	0
2016-11-13	Maayan Harod	805	0	25.4	0
2016-11-14	Maayan Harod	269	0	25.6	0
2016-11-15	Maayan Harod	90	0	25.2	0
2016-11-16	Maayan Harod	149	0	24.4	0
2016-11-17	Maayan Harod	45	0	24.1	0
2016-11-18	Maayan Harod	20	0	27.7	0
2016-11-19	Maayan Harod	176	1	26.2	0
2016-11-20	Maayan Harod	63	1	29.2	0
2016-11-21	Maayan Harod	58	0	28.2	0
2016-11-22	Maayan Harod	117	1	27	0
2016-11-23	Maayan Harod	706	1	23.3	0
2016-11-24	Maayan Harod	8	1	21.6	0
2016-11-26	Maayan Harod	77	0	22.2	0
2016-11-27	Maayan Harod	12	1	25.5	0
2016-11-28	Maayan Harod	4	1	25.9	0
2016-11-29	Maayan Harod	55	0	24.5	0
2016-11-30	Maayan Harod	8	0	23.5	0
2016-12-03	Maayan Harod	16	0	19.9	0
2016-12-04	Maayan Harod	26	0	21.8	0
2016-12-05	Maayan Harod	7	0	20.6	0
2016-12-06	Maayan Harod	17	0	21.6	0
2016-12-08	Maayan Harod	184	0	21.2	0
2016-12-09	Maayan Harod	76	0	18	0
2016-12-10	Maayan Harod	74	0	19.1	0
2016-12-11	Maayan Harod	46	0	20.8	0
2016-12-12	Maayan Harod	2	0	21.7	0
2016-12-14	Maayan Harod	3	0	19.3	0
2016-12-15	Maayan Harod	2	0	16.5	0
2016-12-17	Maayan Harod	29	0	18.8	0
2016-12-18	Maayan Harod	2	0	17.2	0
2016-12-20	Maayan Harod	4	0	15	0
2016-12-21	Maayan Harod	91	0	17.5	0
2016-12-22	Maayan Harod	14	0	18.7	0
2016-12-24	Maayan Harod	21	0	16.1	0
2016-12-25	Maayan Harod	1	0	15.3	0
2016-12-28	Maayan Harod	24	0	15.7	0
2016-12-29	Maayan Harod	23	0	17.6	0
2016-12-30	Maayan Harod	20	0	17.4	0
2016-12-31	Maayan Harod	2	0	15.7	0
2017-01-01	Maayan Harod	18	0	17.4	0
2017-01-02	Maayan Harod	8	0	16.1	0
2017-01-06	Maayan Harod	73	0	21.8	0
2017-01-07	Maayan Harod	35	0	17.6	0
2017-01-08	Maayan Harod	2	0	15.3	0
2017-01-09	Maayan Harod	25	0	14.2	0
2017-01-10	Maayan Harod	34	0	18.2	0
2017-01-11	Maayan Harod	44	0	17.9	0
2017-01-12	Maayan Harod	32	0	18.5	0
2017-01-13	Maayan Harod	17	0	18.8	0
2017-01-14	Maayan Harod	17	0	15.3	0
2017-01-16	Maayan Harod	51	0	20.6	0
2017-01-17	Maayan Harod	7	0	21.3	0
2017-01-18	Maayan Harod	35	0	20.3	0
2017-01-19	Maayan Harod	16	0	18.9	0
2017-01-20	Maayan Harod	8	0	18.6	0
2017-01-21	Maayan Harod	100	0	18.5	0
2017-01-22	Maayan Harod	34	0	17.7	0
2017-01-23	Maayan Harod	2	0	20	0
2017-01-24	Maayan Harod	6	0	23	0
2017-01-25	Maayan Harod	8	0	20.1	0
2017-01-27	Maayan Harod	9	0	16.7	0
2017-01-28	Maayan Harod	34	0	12.7	0
2017-01-29	Maayan Harod	10	0	13.9	0
2017-02-01	Maayan Harod	50	0	13.2	0
2017-02-02	Maayan Harod	105	0	14.7	0
2017-02-03	Maayan Harod	62	0	16.2	0
2017-02-04	Maayan Harod	134	0	18	0
2017-02-06	Maayan Harod	11	0	18.7	0
2017-02-08	Maayan Harod	5	0	22.5	0
2017-02-09	Maayan Harod	226	0	19.5	0
2017-02-10	Maayan Harod	13	0	22	0
2017-02-11	Maayan Harod	51	0	19.4	0
2017-02-12	Maayan Harod	37	0	16.4	0
2017-02-13	Maayan Harod	8	0	16.5	0
2017-02-14	Maayan Harod	1	0	14.2	0
2017-02-15	Maayan Harod	6	0	13.9	0
2017-02-16	Maayan Harod	1	0	11.3	0
2017-02-17	Maayan Harod	8	0	14.5	0
2017-02-18	Maayan Harod	133	0	16.3	0
2017-02-19	Maayan Harod	31	0	19.9	0
2017-02-20	Maayan Harod	4	0	18.7	0
2017-02-21	Maayan Harod	4	0	18.2	0
2017-02-22	Maayan Harod	10	0	16.4	0
2017-02-23	Maayan Harod	11	0	18.8	0
2017-02-24	Maayan Harod	91	0	19.6	0
2017-02-25	Maayan Harod	228	0	22.5	0
2017-02-26	Maayan Harod	36	0	22	0
2017-02-27	Maayan Harod	4	0	21.8	0
2017-02-28	Maayan Harod	83	0	25.1	0
2017-03-01	Maayan Harod	7	0	22	0
2017-03-02	Maayan Harod	6	0	20.1	0
2017-03-03	Maayan Harod	35	0	18.3	0
2017-03-04	Maayan Harod	90	0	20.2	0
2017-03-05	Maayan Harod	15	0	19.9	0
2017-03-06	Maayan Harod	25	0	25.5	0
2017-03-07	Maayan Harod	44	0	20.7	0
2017-03-08	Maayan Harod	15	0	22.7	0
2017-03-09	Maayan Harod	8	0	30.6	0
2017-03-10	Maayan Harod	78	0	23.6	0
2017-03-11	Maayan Harod	65	0	20.6	0
2017-03-12	Maayan Harod	50	0	25.9	0
2017-03-13	Maayan Harod	17	0	19.6	0
2017-03-14	Maayan Harod	11	0	19.3	0
2017-03-15	Maayan Harod	5	0	19.6	0
2017-03-16	Maayan Harod	8	0	18.9	0
2017-03-17	Maayan Harod	93	0	20.1	0
2017-03-18	Maayan Harod	122	0	23.5	0
2017-03-19	Maayan Harod	28	0	18.9	0
2017-03-20	Maayan Harod	75	0	19.4	0
2017-03-21	Maayan Harod	2	0	21	0
2017-03-22	Maayan Harod	130	0	22.7	0
2017-03-23	Maayan Harod	346	0	21.8	0
2017-03-24	Maayan Harod	13	0	20.5	0
2017-03-25	Maayan Harod	1	0	20.8	0
2017-03-26	Maayan Harod	10	0	22	0
2017-03-27	Maayan Harod	29	0	21	0
2017-03-28	Maayan Harod	458	0	21.3	0
2017-03-29	Maayan Harod	278	0	25.2	0
2017-03-30	Maayan Harod	242	0	29.7	0
2017-03-31	Maayan Harod	36	0	25	0
2017-04-01	Maayan Harod	125	0	21.2	0
2017-04-02	Maayan Harod	133	0	19.7	0
2017-04-03	Maayan Harod	291	0	21.1	0
2017-04-04	Maayan Harod	141	0	28.5	0
2017-04-05	Maayan Harod	138	0	33.7	0
2017-04-06	Maayan Harod	1483	0	31.5	0
2017-04-07	Maayan Harod	259	0	22.4	0
2017-04-08	Maayan Harod	1615	0	23	0
2017-04-09	Maayan Harod	299	0	21.8	0
2017-04-10	Maayan Harod	21	0	23.2	0
2017-04-11	Maayan Harod	729	0	25.6	0
2017-04-12	Maayan Harod	2489	0	31	0
2017-04-13	Maayan Harod	1160	0	28.3	0
2017-04-14	Maayan Harod	2085	0	21.7	0
2017-04-15	Maayan Harod	1425	0	22.2	0
2017-04-16	Maayan Harod	1129	0	22.5	0
2017-04-17	Maayan Harod	932	0	23.8	0
2017-04-18	Maayan Harod	124	0	27.8	0
2017-04-19	Maayan Harod	10	0	24.8	0
2017-04-20	Maayan Harod	73	0	25.9	0
2017-04-21	Maayan Harod	561	0	34.4	0
2017-04-22	Maayan Harod	1192	0	37.5	0
2017-04-23	Maayan Harod	173	0	26.3	0
2017-04-24	Maayan Harod	46	0	21.5	0
2017-04-25	Maayan Harod	30	0	22.6	0
2017-04-26	Maayan Harod	37	0	25.6	0
2017-04-27	Maayan Harod	121	0	24.7	0
2017-04-28	Maayan Harod	530	0	25	0
2017-04-29	Maayan Harod	833	0	25.8	0
2017-04-30	Maayan Harod	36	0	26.5	0
2017-05-01	Maayan Harod	65	0	30.5	0
2017-05-02	Maayan Harod	2567	0	24.8	0
2017-05-03	Maayan Harod	153	0	24.5	0
2017-05-04	Maayan Harod	279	0	24.5	0
2017-05-05	Maayan Harod	587	0	24.1	0
2017-05-06	Maayan Harod	634	0	24.6	0
2017-05-07	Maayan Harod	51	0	26.7	0
2017-05-08	Maayan Harod	102	0	30.2	0
2017-05-09	Maayan Harod	41	0	38.3	0
2017-05-10	Maayan Harod	37	0	36.1	0
2017-05-11	Maayan Harod	201	0	27.4	0
2017-05-12	Maayan Harod	621	0	25.4	0
2017-05-13	Maayan Harod	1053	0	27.4	0
2017-05-14	Maayan Harod	34	0	29.9	0
2017-05-15	Maayan Harod	283	0	30.7	0
2017-05-16	Maayan Harod	151	0	28.6	0
2017-05-17	Maayan Harod	309	0	27.9	0
2017-05-18	Maayan Harod	91	0	31.6	0
2017-05-19	Maayan Harod	703	0	27.2	0
2017-05-20	Maayan Harod	564	0	25.5	0
2017-05-21	Maayan Harod	12	0	25.6	0
2017-05-22	Maayan Harod	148	0	31.8	0
2017-05-23	Maayan Harod	12	0	25.8	0
2017-05-24	Maayan Harod	102	0	26.5	0
2017-05-25	Maayan Harod	79	0	26.2	0
2017-05-26	Maayan Harod	1159	0	26	0
2017-05-27	Maayan Harod	984	0	35.8	0
2017-05-28	Maayan Harod	112	0	29.5	0
2017-05-29	Maayan Harod	47	0	30.8	0
2017-05-30	Maayan Harod	951	0	31.3	0
2017-05-31	Maayan Harod	1960	0	29.4	0
2017-06-01	Maayan Harod	552	0	26.5	0
2017-06-02	Maayan Harod	1192	0	27.4	0
2017-06-03	Maayan Harod	1335	0	28.5	0
2017-06-04	Maayan Harod	51	0	28.9	0
2017-06-05	Maayan Harod	17	0	29.2	0
2017-06-06	Maayan Harod	73	0	30.4	0
2017-06-07	Maayan Harod	6	0	31.8	0
2017-06-08	Maayan Harod	171	0	31.9	0
2017-06-09	Maayan Harod	759	0	32.5	0
2017-06-10	Maayan Harod	1248	0	28.8	0
2017-06-11	Maayan Harod	12	0	28.4	0
2017-06-12	Maayan Harod	36	0	28.5	0
2017-06-13	Maayan Harod	7	0	28.8	0
2017-06-14	Maayan Harod	220	0	30.7	0
2017-06-15	Maayan Harod	217	0	28.8	0
2017-06-16	Maayan Harod	1059	0	29.3	0
2017-06-17	Maayan Harod	1080	0	30.4	0
2017-06-18	Maayan Harod	202	0	30.8	0
2017-06-19	Maayan Harod	350	0	31.1	0
2017-06-20	Maayan Harod	22	0	29.2	0
2017-06-21	Maayan Harod	267	0	29.1	0
2017-06-22	Maayan Harod	123	0	29.2	0
2017-06-23	Maayan Harod	920	0	29.6	0
2017-06-24	Maayan Harod	1145	0	29.9	0
2017-06-25	Maayan Harod	67	0	31	0
2017-06-26	Maayan Harod	1355	0	31.4	0
2017-06-27	Maayan Harod	2566	0	31.3	0
2017-06-28	Maayan Harod	571	0	32.7	0
2017-06-29	Maayan Harod	238	0	31	0
2017-06-30	Maayan Harod	970	0	31.3	0
2017-07-01	Maayan Harod	836	0	33.5	0
2017-07-02	Maayan Harod	70	0	36.1	0
2017-07-03	Maayan Harod	55	0	35.7	0
2017-07-04	Maayan Harod	325	0	34.5	0
2017-07-05	Maayan Harod	109	0	31.9	0
2017-07-06	Maayan Harod	302	0	30.9	0
2017-07-07	Maayan Harod	1748	0	31.4	0
2017-07-08	Maayan Harod	818	0	31.7	0
2017-07-09	Maayan Harod	201	0	32.9	0
2017-07-10	Maayan Harod	1469	0	32.9	0
2017-07-11	Maayan Harod	286	0	33.6	0
2017-07-12	Maayan Harod	99	0	32.7	0
2017-07-13	Maayan Harod	154	0	32.6	0
2017-07-14	Maayan Harod	756	0	33.1	0
2017-07-15	Maayan Harod	446	0	33.7	0
2017-07-16	Maayan Harod	212	0	35.8	0
2017-07-17	Maayan Harod	155	0	33.2	0
2017-07-18	Maayan Harod	276	0	32	0
2017-07-19	Maayan Harod	132	0	32.7	0
2017-07-20	Maayan Harod	270	0	31.5	0
2017-07-21	Maayan Harod	1083	0	32.1	0
2017-07-22	Maayan Harod	485	0	32.1	0
2017-07-23	Maayan Harod	153	0	32.1	0
2017-07-24	Maayan Harod	49	0	32.2	0
2017-07-25	Maayan Harod	87	0	32.9	0
2017-07-26	Maayan Harod	330	0	33.9	0
2017-07-27	Maayan Harod	163	0	33.8	0
2017-07-28	Maayan Harod	476	0	33.4	0
2017-07-29	Maayan Harod	494	0	32.2	0
2017-07-30	Maayan Harod	136	0	31.9	0
2017-07-31	Maayan Harod	35	0	32.3	0
2017-08-01	Maayan Harod	80	0	33.4	0
2017-08-02	Maayan Harod	129	0	33.4	0
2017-08-03	Maayan Harod	53	0	32.2	0
2017-08-04	Maayan Harod	79	0	32.3	0
2017-08-05	Maayan Harod	605	0	32.4	0
2017-08-06	Maayan Harod	282	0	32.7	0
2017-08-07	Maayan Harod	250	0	32.9	0
2017-08-08	Maayan Harod	476	0	32.6	0
2017-08-09	Maayan Harod	376	0	32.7	0
2017-08-10	Maayan Harod	540	0	32.8	0
2017-08-11	Maayan Harod	735	0	33	0
2017-08-12	Maayan Harod	578	0	33.1	0
2017-08-13	Maayan Harod	449	0	33.5	0
2017-08-14	Maayan Harod	247	0	33.3	0
2017-08-15	Maayan Harod	522	0	32.7	0
2017-08-16	Maayan Harod	532	0	32.6	0
2017-08-17	Maayan Harod	746	0	33.3	0
2017-08-18	Maayan Harod	945	0	32.8	0
2017-08-19	Maayan Harod	673	0	33.3	0
2017-08-20	Maayan Harod	593	0	33.5	0
2017-08-21	Maayan Harod	288	0	32.3	0
2017-08-22	Maayan Harod	603	0	32.3	0
2017-08-23	Maayan Harod	459	0	32.7	0
2017-08-24	Maayan Harod	716	0	32.3	0
2017-08-25	Maayan Harod	769	0	32.4	0
2017-08-26	Maayan Harod	508	0	33.4	0
2017-08-27	Maayan Harod	173	0	33.7	0
2017-08-28	Maayan Harod	456	0	31.7	0
2017-08-29	Maayan Harod	467	0	31.4	0
2017-08-30	Maayan Harod	132	0	30.9	0
2017-08-31	Maayan Harod	169	0	31	0
2017-09-01	Maayan Harod	218	0	31.6	0
2017-09-02	Maayan Harod	1479	1	31.8	0
2017-09-03	Maayan Harod	1851	0	32.4	0
2017-09-04	Maayan Harod	429	0	32.2	0
2017-09-05	Maayan Harod	35	0	32.4	0
2017-09-06	Maayan Harod	76	0	31.5	0
2017-09-07	Maayan Harod	126	0	31.5	0
2017-09-08	Maayan Harod	341	0	32.1	0
2017-09-09	Maayan Harod	399	0	31.9	0
2017-09-10	Maayan Harod	67	0	31.7	0
2017-09-11	Maayan Harod	38	0	32.7	0
2017-09-12	Maayan Harod	88	0	34.2	0
2017-09-13	Maayan Harod	7	0	32.3	0
2017-09-14	Maayan Harod	520	0	31.4	0
2017-09-15	Maayan Harod	309	0	31.2	0
2017-09-16	Maayan Harod	442	0	30.8	0
2017-09-17	Maayan Harod	72	0	31	0
2017-09-18	Maayan Harod	40	0	30.8	0
2017-09-19	Maayan Harod	82	0	31.3	0
2017-09-20	Maayan Harod	6	0	30.7	0
2017-09-21	Maayan Harod	2083	0	31	0
2017-09-22	Maayan Harod	2301	0	30.6	0
2017-09-23	Maayan Harod	395	0	30.1	0
2017-09-24	Maayan Harod	57	0	29.3	0
2017-09-25	Maayan Harod	47	0	30	0
2017-09-26	Maayan Harod	196	0	29.4	0
2017-09-28	Maayan Harod	12	0	29.4	0
2017-09-29	Maayan Harod	58	0	29.7	0
2017-10-01	Maayan Harod	35	0	30.8	0
2017-10-02	Maayan Harod	128	0	34	0
2017-10-03	Maayan Harod	304	0	29.5	0
2017-10-04	Maayan Harod	139	0	28.9	0
[truncated: 780 more rows]
